# Supplementary material for: Exploring genetic association of insomnia with allergic disease and asthma: a bidirectional Mendelian randomization study
Source: Respir Res. 2022 Apr 7;23:84. doi: 10.1186/s12931-022-02009-6 (PMC8991606; doi:10.1186/s12931-022-02009-6)
Supplement: Supplementary file 2 — Additional file 2: Table S2. Detailed information on genetic instruments. Table S3. SNPs used in current Mendelian randomization analysis. [file 12931_2022_2009_MOESM2_ESM.xlsx]

## Sheet: Supplementary Table 2  
Table S2 Detailed information on genetic instruments
No	SNP	EA	NEA	Chr	Position	SE	P-value	BETA	EAF	R2	F statistic	Samplesize.exposure	Exposure
1	rs113851554	T	G	2	66750564	0.014	1.56e-51	0.206	0.051	0.00016264	216.51	1331010	Insomnia
2	rs1064939	A	T	11	118396331	0.02	2.16e-10	0.13	0.978	3.17418e-05	42.2499	1331010	Insomnia
3	rs72899452	T	C	11	45415577	0.012	1e-09	0.074	0.065	2.85698e-05	38.0277	1331010	Insomnia
4	rs55972276	A	C	5	135653737	0.009	4.19e-17	0.073	0.137	4.94263e-05	65.79	1331010	Insomnia
5	rs77641763	T	C	9	140265782	0.009	6.53e-15	0.071	0.122	4.67552e-05	62.2345	1331010	Insomnia
6	rs2286729	A	G	12	6873818	0.011	5.37e-11	0.07	0.086	3.0424e-05	40.4958	1331010	Insomnia
7	rs118166957	T	C	9	8858043	0.008	1.95e-16	0.068	0.159	5.42791e-05	72.2499	1331010	Insomnia
8	rs11650304	C	G	17	46035001	0.012	1.23e-08	0.067	0.931	2.34205e-05	31.1736	1331010	Insomnia
9	rs62158170	A	G	2	114082175	0.007	1.2e-19	0.066	0.786	6.67854e-05	88.8978	1331010	Insomnia
10	rs62264767	A	C	3	117642005	0.008	1.63e-14	0.065	0.853	4.95957e-05	66.0155	1331010	Insomnia
11	rs7168238	C	G	15	66709386	0.011	1.8e-08	0.064	0.074	2.54321e-05	33.8512	1331010	Insomnia
12	rs699844	A	G	1	74878253	0.011	4.11e-08	0.06	0.92	2.23525e-05	29.752	1331010	Insomnia
13	rs28611339	T	G	8	10170037	0.009	8.46e-11	0.058	0.128	3.12015e-05	41.5308	1331010	Insomnia
14	rs1015438	A	G	16	51177517	0.008	2.51e-14	0.058	0.188	3.94891e-05	52.5624	1331010	Insomnia
15	rs6465151	T	C	7	88310899	0.009	1.9e-09	0.056	0.113	2.90869e-05	38.716	1331010	Insomnia
16	rs16903122	T	C	5	87693561	0.007	9.04e-16	0.055	0.249	4.63797e-05	61.7346	1331010	Insomnia
17	rs2792990	C	G	9	125621610	0.008	1.15e-10	0.054	0.855	3.42304e-05	45.5624	1331010	Insomnia
18	rs34490907	C	G	17	26933741	0.009	1.76e-08	0.054	0.888	2.70464e-05	35.9999	1331010	Insomnia
19	rs670501	T	C	7	108625185	0.007	7.4e-13	0.053	0.213	4.30681e-05	57.3264	1331010	Insomnia
20	rs1927902	T	C	9	120518991	0.007	1.15e-14	0.053	0.254	4.30681e-05	57.3264	1331010	Insomnia
21	rs1620977	A	G	1	72729142	0.007	2.27e-14	0.052	0.27	4.14583e-05	55.1836	1331010	Insomnia
22	rs75452188	A	G	2	67134426	0.009	1.58e-08	0.052	0.878	2.50801e-05	33.3827	1331010	Insomnia
23	rs11756035	C	G	6	18843810	0.009	1.29e-08	0.051	0.128	2.41248e-05	32.1111	1331010	Insomnia
24	rs62429521	A	C	6	140324582	0.008	1.78e-09	0.051	0.146	3.05327e-05	40.6406	1331010	Insomnia
25	rs7992992	A	G	13	54721699	0.009	1.15e-08	0.051	0.129	2.41248e-05	32.1111	1331010	Insomnia
26	rs908668	T	C	19	56134038	0.007	1.41e-11	0.05	0.208	3.83306e-05	51.0203	1331010	Insomnia
27	rs35322724	A	C	16	77137324	0.006	3.75e-16	0.049	0.577	5.01056e-05	66.6943	1331010	Insomnia
28	rs62068188	T	C	17	2400876	0.008	1.18e-09	0.049	0.834	2.8185e-05	37.5156	1331010	Insomnia
29	rs9931543	T	C	16	56128782	0.007	1.11e-12	0.048	0.736	3.53256e-05	47.0203	1331010	Insomnia
30	rs3902952	T	C	16	61647589	0.008	2.55e-10	0.048	0.188	2.70464e-05	35.9999	1331010	Insomnia
31	rs17223714	A	G	5	50492629	0.007	2.44e-10	0.046	0.789	3.24432e-05	43.1836	1331010	Insomnia
32	rs429358	T	C	19	45411941	0.008	2.13e-08	0.046	0.846	2.48395e-05	33.0625	1331010	Insomnia
33	rs12310246	A	G	12	84700945	0.007	4.74e-11	0.045	0.249	3.1048e-05	41.3265	1331010	Insomnia
34	rs830716	C	G	16	12323509	0.007	8.68e-12	0.045	0.713	3.1048e-05	41.3265	1331010	Insomnia
35	rs34214423	A	C	16	52303107	0.008	3.18e-09	0.045	0.809	2.37713e-05	31.6406	1331010	Insomnia
36	rs116466468	T	C	2	159137557	0.007	2.11e-10	0.044	0.759	2.96835e-05	39.5101	1331010	Insomnia
37	rs6606731	A	T	12	109982578	0.008	1.51e-08	0.043	0.192	2.17053e-05	28.8906	1331010	Insomnia
38	rs742760	A	T	20	50985290	0.008	2.48e-08	0.043	0.816	2.17053e-05	28.8906	1331010	Insomnia
39	rs10800992	T	C	1	190900576	0.006	3.84e-12	0.042	0.443	3.68128e-05	48.9999	1331010	Insomnia
40	rs55772859	A	C	2	208042581	0.006	4.82e-11	0.042	0.311	3.68128e-05	48.9999	1331010	Insomnia
41	rs10865954	T	C	3	49211989	0.006	1.92e-11	0.042	0.334	3.68128e-05	48.9999	1331010	Insomnia
42	rs17005118	A	G	4	82288564	0.007	6.13e-10	0.042	0.264	2.70464e-05	35.9999	1331010	Insomnia
43	rs35539975	A	G	5	91607148	0.007	4.49e-09	0.042	0.779	2.70464e-05	35.9999	1331010	Insomnia
44	rs12666306	A	G	7	115082406	0.006	2.24e-12	0.042	0.502	3.68128e-05	48.9999	1331010	Insomnia
45	rs2867690	T	C	20	41972028	0.008	3.7e-08	0.042	0.182	2.07075e-05	27.5625	1331010	Insomnia
46	rs12030482	A	T	1	96961268	0.007	8.16e-09	0.041	0.22	2.57738e-05	34.3061	1331010	Insomnia
47	rs17025198	A	G	3	88001713	0.007	2.19e-08	0.041	0.204	2.57738e-05	34.3061	1331010	Insomnia
48	rs56133505	A	G	11	72348039	0.006	5.59e-12	0.041	0.537	3.50807e-05	46.6944	1331010	Insomnia
49	rs715338	A	G	15	57215867	0.006	7.85e-12	0.041	0.578	3.50807e-05	46.6944	1331010	Insomnia
50	rs4643373	T	C	17	47123423	0.007	1.58e-10	0.041	0.701	2.57738e-05	34.3061	1331010	Insomnia
51	rs56097173	T	C	2	44262449	0.006	2.69e-10	0.04	0.681	3.33904e-05	44.4444	1331010	Insomnia
52	rs12991815	C	G	2	68071990	0.006	3.02e-11	0.04	0.424	3.33904e-05	44.4444	1331010	Insomnia
53	rs12187443	T	C	5	102660400	0.006	1.64e-10	0.04	0.668	3.33904e-05	44.4444	1331010	Insomnia
54	rs9373590	A	T	6	101212001	0.006	2.18e-11	0.04	0.508	3.33904e-05	44.4444	1331010	Insomnia
55	rs4592425	T	G	11	62697813	0.006	4.31e-10	0.04	0.697	3.33904e-05	44.4444	1331010	Insomnia
56	rs11149313	A	G	13	85294881	0.007	2.38e-09	0.04	0.73	2.45319e-05	32.653	1331010	Insomnia
57	rs6019663	T	C	20	47774512	0.007	6.47e-10	0.04	0.293	2.45319e-05	32.653	1331010	Insomnia
58	rs6808140	T	C	3	10581380	0.006	5.35e-11	0.039	0.505	3.17418e-05	42.2499	1331010	Insomnia
59	rs35110063	A	G	3	43066558	0.006	8.82e-11	0.039	0.427	3.17418e-05	42.2499	1331010	Insomnia
60	rs1147852	A	G	6	147980909	0.006	9.94e-10	0.039	0.31	3.17418e-05	42.2499	1331010	Insomnia
61	rs324017	A	C	12	57487814	0.007	1.61e-09	0.039	0.294	2.33207e-05	31.0408	1331010	Insomnia
62	rs6562066	T	C	13	60532796	0.006	1.38e-10	0.039	0.369	3.17418e-05	42.2499	1331010	Insomnia
63	rs1038093	T	C	15	74012409	0.006	2.47e-10	0.039	0.628	3.17418e-05	42.2499	1331010	Insomnia
64	rs11090039	A	G	22	41496800	0.007	1.82e-09	0.039	0.287	2.33207e-05	31.0408	1331010	Insomnia
65	rs1861412	A	G	2	58893065	0.006	1.67e-10	0.038	0.434	3.01349e-05	40.1111	1331010	Insomnia
66	rs6888135	A	C	5	141254063	0.006	1.21e-10	0.038	0.497	3.01349e-05	40.1111	1331010	Insomnia
67	rs12924275	T	C	16	9191790	0.007	1.93e-08	0.038	0.268	2.21401e-05	29.4693	1331010	Insomnia
68	rs11679943	A	G	2	77724624	0.006	3.16e-09	0.037	0.347	2.85698e-05	38.0277	1331010	Insomnia
69	rs6756610	C	G	2	147480394	0.006	1.14e-09	0.037	0.629	2.85698e-05	38.0277	1331010	Insomnia
70	rs62213452	T	G	2	210380152	0.007	2.39e-08	0.037	0.279	2.09902e-05	27.9387	1331010	Insomnia
71	rs7040224	A	G	9	134886837	0.006	4.24e-09	0.037	0.316	2.85698e-05	38.0277	1331010	Insomnia
72	rs72773790	T	C	9	139109080	0.006	3.71e-09	0.037	0.673	2.85698e-05	38.0277	1331010	Insomnia
73	rs5877	T	C	1	173878862	0.006	1.23e-08	0.036	0.669	2.70464e-05	35.9999	1331010	Insomnia
74	rs1530938	A	G	2	236900633	0.006	8.82e-10	0.036	0.442	2.70464e-05	35.9999	1331010	Insomnia
75	rs7625896	A	G	3	44062561	0.006	5.28e-09	0.036	0.655	2.70464e-05	35.9999	1331010	Insomnia
76	rs2737240	A	G	8	116657235	0.007	3.37e-08	0.036	0.708	1.9871e-05	26.4489	1331010	Insomnia
77	rs10756571	T	C	9	14534505	0.006	1.8e-08	0.036	0.685	2.70464e-05	35.9999	1331010	Insomnia
78	rs2221119	C	G	11	88598444	0.006	2e-09	0.036	0.443	2.70464e-05	35.9999	1331010	Insomnia
79	rs9540729	A	T	13	66947124	0.006	1.4e-09	0.036	0.479	2.70464e-05	35.9999	1331010	Insomnia
80	rs34967082	A	G	2	215382654	0.006	4.34e-09	0.035	0.414	2.55647e-05	34.0277	1331010	Insomnia
81	rs2216427	C	G	3	180785697	0.006	1.6e-08	0.035	0.653	2.55647e-05	34.0277	1331010	Insomnia
82	rs6601080	A	G	5	179511043	0.006	2.21e-08	0.035	0.676	2.55647e-05	34.0277	1331010	Insomnia
83	rs2598293	T	C	7	133989882	0.006	2.48e-09	0.035	0.476	2.55647e-05	34.0277	1331010	Insomnia
84	rs871994	A	C	8	35190619	0.006	5.5e-09	0.035	0.435	2.55647e-05	34.0277	1331010	Insomnia
85	rs1167132	T	C	12	43484487	0.006	8.73e-09	0.035	0.392	2.55647e-05	34.0277	1331010	Insomnia
86	rs176644	T	G	15	89913632	0.006	9.49e-09	0.035	0.404	2.55647e-05	34.0277	1331010	Insomnia
87	rs12605642	T	G	18	31313965	0.006	2.13e-09	0.035	0.486	2.55647e-05	34.0277	1331010	Insomnia
88	rs9964420	A	C	18	56824041	0.007	4.54e-08	0.035	0.301	1.87824e-05	25	1331010	Insomnia
89	rs72820274	A	G	2	104412924	0.006	1.28e-08	0.034	0.417	2.41248e-05	32.1111	1331010	Insomnia
90	rs10928256	T	C	2	146458738	0.006	1.61e-08	0.034	0.419	2.41248e-05	32.1111	1331010	Insomnia
91	rs4260410	T	C	3	178469932	0.006	4.87e-08	0.034	0.332	2.41248e-05	32.1111	1331010	Insomnia
92	rs11722569	T	C	4	112822731	0.006	2.91e-08	0.034	0.659	2.41248e-05	32.1111	1331010	Insomnia
93	rs13138995	A	G	4	148987430	0.006	1.97e-08	0.034	0.39	2.41248e-05	32.1111	1331010	Insomnia
94	rs6978112	T	C	7	1966841	0.006	2.11e-08	0.034	0.411	2.41248e-05	32.1111	1331010	Insomnia
95	rs2030672	C	G	7	21687925	0.006	1.1e-08	0.034	0.559	2.41248e-05	32.1111	1331010	Insomnia
96	rs874168	T	C	8	30849450	0.006	7.95e-09	0.034	0.525	2.41248e-05	32.1111	1331010	Insomnia
97	rs10898940	A	C	11	73455292	0.006	8.09e-09	0.034	0.517	2.41248e-05	32.1111	1331010	Insomnia
98	rs1567084	A	G	3	71435955	0.006	2.14e-08	0.033	0.498	2.27266e-05	30.25	1331010	Insomnia
99	rs1580173	A	G	3	107955515	0.006	2.28e-08	0.033	0.561	2.27266e-05	30.25	1331010	Insomnia
100	rs4588900	A	G	8	73890425	0.006	1.57e-08	0.033	0.516	2.27266e-05	30.25	1331010	Insomnia
101	rs28552587	A	G	8	103356226	0.006	3.3e-08	0.033	0.564	2.27266e-05	30.25	1331010	Insomnia
102	rs10955647	T	G	8	114154187	0.006	1.84e-08	0.033	0.532	2.27266e-05	30.25	1331010	Insomnia
103	rs6597649	T	C	9	133786652	0.006	3.05e-08	0.033	0.399	2.27266e-05	30.25	1331010	Insomnia
104	rs10825503	T	G	10	57177470	0.006	1.43e-08	0.033	0.487	2.27266e-05	30.25	1331010	Insomnia
105	rs667730	T	C	11	83277325	0.006	2.26e-08	0.033	0.579	2.27266e-05	30.25	1331010	Insomnia
106	rs647905	T	C	11	121534938	0.006	2.87e-08	0.033	0.541	2.27266e-05	30.25	1331010	Insomnia
107	rs10947987	T	C	6	41754370	0.006	4.08e-08	-0.033	0.443	2.27266e-05	30.25	1331010	Insomnia
108	rs4858708	A	T	3	25154112	0.006	1.23e-08	-0.034	0.531	2.41248e-05	32.1111	1331010	Insomnia
109	rs2364921	T	C	3	158522463	0.006	2.13e-08	-0.034	0.469	2.41248e-05	32.1111	1331010	Insomnia
110	rs190073	A	G	7	10985188	0.006	2.86e-08	-0.034	0.414	2.41248e-05	32.1111	1331010	Insomnia
111	rs9563886	T	C	13	61720066	0.006	3.08e-08	-0.034	0.606	2.41248e-05	32.1111	1331010	Insomnia
112	rs11588755	A	G	1	57819204	0.006	5.14e-09	-0.035	0.522	2.55647e-05	34.0277	1331010	Insomnia
113	rs11119409	T	C	1	210293333	0.006	1.19e-08	-0.035	0.587	2.55647e-05	34.0277	1331010	Insomnia
114	rs728017	A	G	6	124292594	0.006	9.51e-09	-0.035	0.386	2.55647e-05	34.0277	1331010	Insomnia
115	rs1731951	A	T	7	137075847	0.006	1.36e-08	-0.035	0.443	2.55647e-05	34.0277	1331010	Insomnia
116	rs4788203	A	G	16	29978827	0.006	6.32e-09	-0.035	0.433	2.55647e-05	34.0277	1331010	Insomnia
117	rs12454003	C	G	18	26315799	0.006	4.94e-09	-0.035	0.482	2.55647e-05	34.0277	1331010	Insomnia
118	rs910187	A	G	20	45841052	0.006	1.63e-08	-0.035	0.373	2.55647e-05	34.0277	1331010	Insomnia
119	rs12520974	T	C	5	61514611	0.006	1.69e-09	-0.036	0.485	2.70464e-05	35.9999	1331010	Insomnia
120	rs701394	A	G	5	80296487	0.006	6.83e-09	-0.036	0.638	2.70464e-05	35.9999	1331010	Insomnia
121	rs17367725	T	C	5	107112116	0.006	9.29e-09	-0.036	0.351	2.70464e-05	35.9999	1331010	Insomnia
122	rs10758593	A	G	9	4292083	0.006	4.9e-09	-0.036	0.399	2.70464e-05	35.9999	1331010	Insomnia
123	rs7402939	T	C	15	99183876	0.006	5.19e-09	-0.036	0.376	2.70464e-05	35.9999	1331010	Insomnia
124	rs2838787	A	G	21	46539725	0.006	7.65e-09	-0.036	0.392	2.70464e-05	35.9999	1331010	Insomnia
125	rs6702604	A	G	1	107190062	0.006	1.3e-09	-0.037	0.584	2.85698e-05	38.0277	1331010	Insomnia
126	rs823247	T	C	2	2850540	0.006	5.25e-10	-0.037	0.479	2.85698e-05	38.0277	1331010	Insomnia
127	rs1519102	C	G	2	66677816	0.006	1.9e-08	-0.037	0.689	2.85698e-05	38.0277	1331010	Insomnia
128	rs7599697	T	C	2	239231477	0.006	5e-09	-0.037	0.358	2.85698e-05	38.0277	1331010	Insomnia
129	rs2388840	A	G	6	99598756	0.006	1.37e-09	-0.037	0.576	2.85698e-05	38.0277	1331010	Insomnia
130	rs7475916	C	G	10	77771194	0.006	6.7e-09	-0.037	0.353	2.85698e-05	38.0277	1331010	Insomnia
131	rs4767645	T	G	12	118385788	0.006	6.47e-10	-0.037	0.461	2.85698e-05	38.0277	1331010	Insomnia
132	rs6510033	A	G	19	30710785	0.007	4.66e-08	-0.037	0.725	2.09902e-05	27.9387	1331010	Insomnia
133	rs623025	T	C	1	201765094	0.007	3.16e-08	-0.038	0.255	2.21401e-05	29.4693	1331010	Insomnia
134	rs10944696	A	G	6	94498850	0.007	7.99e-09	-0.038	0.298	2.21401e-05	29.4693	1331010	Insomnia
135	rs671985	A	G	8	60914783	0.006	2.79e-10	-0.038	0.452	3.01349e-05	40.1111	1331010	Insomnia
136	rs11001276	A	T	10	76825638	0.007	2.52e-08	-0.038	0.74	2.21401e-05	29.4693	1331010	Insomnia
137	rs214934	A	T	11	17193475	0.006	3.16e-09	-0.038	0.312	3.01349e-05	40.1111	1331010	Insomnia
138	rs6589988	A	G	11	99126016	0.006	4.7e-09	-0.038	0.676	3.01349e-05	40.1111	1331010	Insomnia
139	rs1536053	T	C	13	111982291	0.006	6.04e-09	-0.038	0.316	3.01349e-05	40.1111	1331010	Insomnia
140	rs3184470	A	G	16	715164	0.006	9.73e-10	-0.038	0.351	3.01349e-05	40.1111	1331010	Insomnia
141	rs8076183	T	C	17	61024696	0.006	2.75e-10	-0.038	0.449	3.01349e-05	40.1111	1331010	Insomnia
142	rs1937447	C	G	1	66358242	0.007	2.08e-08	-0.039	0.759	2.33207e-05	31.0408	1331010	Insomnia
143	rs7571486	A	G	2	176473295	0.007	1.4e-08	-0.039	0.251	2.33207e-05	31.0408	1331010	Insomnia
144	rs4502882	T	C	5	153093998	0.006	7.96e-10	-0.039	0.658	3.17418e-05	42.2499	1331010	Insomnia
145	rs6457796	T	C	6	34828553	0.007	1.12e-08	-0.039	0.731	2.33207e-05	31.0408	1331010	Insomnia
146	rs4090240	T	C	9	77118987	0.007	8.46e-09	-0.039	0.278	2.33207e-05	31.0408	1331010	Insomnia
147	rs12251016	A	T	10	21821918	0.006	3.89e-10	-0.039	0.656	3.17418e-05	42.2499	1331010	Insomnia
148	rs224029	T	C	10	64519299	0.006	2.51e-10	-0.039	0.4	3.17418e-05	42.2499	1331010	Insomnia
149	rs566673	T	G	11	66401373	0.006	1.18e-10	-0.039	0.535	3.17418e-05	42.2499	1331010	Insomnia
150	rs10502966	A	G	18	50748499	0.006	8.54e-11	-0.039	0.582	3.17418e-05	42.2499	1331010	Insomnia
151	rs7615602	C	G	3	18718055	0.007	2.59e-09	-0.04	0.272	2.45319e-05	32.653	1331010	Insomnia
152	rs521484	A	G	7	49894349	0.007	1.53e-08	-0.04	0.767	2.45319e-05	32.653	1331010	Insomnia
153	rs75932578	T	C	7	106844694	0.007	4.15e-08	-0.04	0.216	2.45319e-05	32.653	1331010	Insomnia
154	rs12790660	T	C	11	57667222	0.006	4.49e-10	-0.04	0.684	3.33904e-05	44.4444	1331010	Insomnia
155	rs2389631	A	C	13	96932868	0.006	2.03e-10	-0.04	0.667	3.33904e-05	44.4444	1331010	Insomnia
156	rs2089358	T	C	1	37194103	0.007	2.75e-10	-0.041	0.704	2.57738e-05	34.3061	1331010	Insomnia
157	rs1289939	T	C	1	117944435	0.007	6e-09	-0.041	0.233	2.57738e-05	34.3061	1331010	Insomnia
158	rs11803128	A	G	1	190060095	0.006	6.85e-11	-0.041	0.654	3.50807e-05	46.6944	1331010	Insomnia
159	rs6545798	A	T	2	60521311	0.006	1.19e-11	-0.041	0.41	3.50807e-05	46.6944	1331010	Insomnia
160	rs4664299	T	C	2	160570033	0.007	4.95e-09	-0.041	0.235	2.57738e-05	34.3061	1331010	Insomnia
161	rs3774751	T	G	3	50209053	0.006	7.32e-12	-0.041	0.462	3.50807e-05	46.6944	1331010	Insomnia
162	rs7044885	C	G	9	81739348	0.006	5.67e-12	-0.041	0.442	3.50807e-05	46.6944	1331010	Insomnia
163	rs6734957	T	G	2	42813247	0.007	1.82e-09	-0.042	0.239	2.70464e-05	35.9999	1331010	Insomnia
164	rs62301574	C	G	4	22050165	0.007	1.37e-08	-0.042	0.8	2.70464e-05	35.9999	1331010	Insomnia
165	rs12917449	A	C	15	74331659	0.008	2.97e-08	-0.042	0.806	2.07075e-05	27.5625	1331010	Insomnia
166	rs9889282	A	C	17	50259142	0.006	4.7e-12	-0.042	0.613	3.68128e-05	48.9999	1331010	Insomnia
167	rs314281	T	C	6	105400605	0.006	6.03e-13	-0.043	0.453	3.85866e-05	51.361	1331010	Insomnia
168	rs10761240	A	G	9	96361922	0.006	2.12e-12	-0.043	0.396	3.85866e-05	51.361	1331010	Insomnia
169	rs12912299	T	C	15	38897857	0.006	4.42e-13	-0.043	0.489	3.85866e-05	51.361	1331010	Insomnia
170	rs4238755	A	C	16	52746089	0.007	2.3e-10	-0.043	0.264	2.83496e-05	37.7346	1331010	Insomnia
171	rs60565673	T	G	18	52906830	0.006	1.59e-12	-0.043	0.621	3.85866e-05	51.361	1331010	Insomnia
172	rs12983032	A	G	19	5073447	0.006	1.07e-11	-0.043	0.343	3.85866e-05	51.361	1331010	Insomnia
173	rs694786	T	C	3	173112907	0.006	1.97e-13	-0.044	0.461	4.04021e-05	53.7777	1331010	Insomnia
174	rs17083297	A	C	5	92995477	0.008	1.6e-08	-0.044	0.177	2.27266e-05	30.25	1331010	Insomnia
175	rs3131638	A	G	6	31475127	0.007	7.88e-10	-0.044	0.226	2.96835e-05	39.5101	1331010	Insomnia
176	rs6967168	T	G	7	132672192	0.007	1.39e-10	-0.044	0.754	2.96835e-05	39.5101	1331010	Insomnia
177	rs524859	A	G	11	66041079	0.006	1.48e-12	-0.044	0.36	4.04021e-05	53.7777	1331010	Insomnia
178	rs61921611	T	C	12	66367726	0.006	7.84e-12	-0.044	0.692	4.04021e-05	53.7777	1331010	Insomnia
179	rs7214267	A	G	17	43157709	0.006	5.09e-13	-0.044	0.581	4.04021e-05	53.7777	1331010	Insomnia
180	rs11605348	A	G	11	47606483	0.006	7.01e-13	-0.045	0.35	4.22594e-05	56.2499	1331010	Insomnia
181	rs16990210	T	C	4	34720226	0.008	1.97e-08	-0.046	0.848	2.48395e-05	33.0625	1331010	Insomnia
182	rs10947690	A	G	6	37631768	0.007	4.04e-12	-0.047	0.741	3.38691e-05	45.0816	1331010	Insomnia
183	rs4702	A	G	15	91426560	0.006	6.78e-16	-0.048	0.556	4.80815e-05	63.9999	1331010	Insomnia
184	rs8180817	C	G	7	114047542	0.006	1.83e-16	-0.049	0.43	5.01056e-05	66.6943	1331010	Insomnia
185	rs76145129	T	G	20	62670427	0.009	2.73e-08	-0.05	0.124	2.3188e-05	30.8642	1331010	Insomnia
186	rs1031654	A	C	13	54382035	0.007	3.88e-12	-0.051	0.8	3.98791e-05	53.0816	1331010	Insomnia
187	rs152555	A	G	5	106849674	0.008	4.83e-10	-0.052	0.854	3.17418e-05	42.2499	1331010	Insomnia
188	rs2431108	T	C	5	103947968	0.006	7.83e-17	-0.053	0.672	5.86195e-05	78.0277	1331010	Insomnia
189	rs9394502	T	C	6	38452503	0.006	7.76e-18	-0.054	0.334	6.08523e-05	80.9999	1331010	Insomnia
190	rs4709655	T	C	6	163280204	0.009	3.09e-09	-0.054	0.119	2.70464e-05	35.9999	1331010	Insomnia
191	rs28582096	A	G	12	123856998	0.007	1.74e-13	-0.054	0.205	4.47086e-05	59.5101	1331010	Insomnia
192	rs4981170	A	G	14	33412996	0.008	7.33e-13	-0.054	0.194	3.42304e-05	45.5624	1331010	Insomnia
193	rs72657797	T	C	4	90820809	0.008	1.52e-12	-0.056	0.176	3.68128e-05	48.9999	1331010	Insomnia
194	rs8180457	T	C	5	107209814	0.008	1.12e-11	-0.056	0.157	3.68128e-05	48.9999	1331010	Insomnia
195	rs73671843	A	G	7	3520024	0.009	5.49e-10	-0.056	0.126	2.90869e-05	38.716	1331010	Insomnia
196	rs13010288	T	G	2	51824512	0.009	9.26e-12	-0.06	0.133	3.33904e-05	44.4444	1331010	Insomnia
197	rs62383308	A	G	5	165460085	0.011	3.98e-08	-0.06	0.081	2.23525e-05	29.752	1331010	Insomnia
198	rs17643634	T	C	8	91650818	0.008	1.34e-13	-0.06	0.165	4.22594e-05	56.2499	1331010	Insomnia
199	rs66674044	A	T	16	19904344	0.009	2.18e-12	-0.06	0.857	3.33904e-05	44.4444	1331010	Insomnia
200	rs6119267	C	G	20	31163914	0.006	2.32e-20	-0.06	0.689	7.51253e-05	99.9998	1331010	Insomnia
201	rs492858	T	C	3	155432229	0.011	3.46e-09	-0.066	0.076	2.70464e-05	35.9999	1331010	Insomnia
202	rs10947428	T	C	6	33647058	0.007	9.06e-21	-0.068	0.786	7.0894e-05	94.3672	1331010	Insomnia
203	rs9527083	A	G	13	53991125	0.006	1.61e-32	-0.076	0.671	0.000120529	160.444	1331010	Insomnia
204	rs4699157	T	C	4	106055212	0.015	3.98e-08	-0.081	0.958	2.19077e-05	29.16	1331010	Insomnia
205	rs13135092	A	G	4	103198082	0.011	2.53e-16	-0.089	0.918	4.91804e-05	65.4627	1331010	Insomnia
206	rs17520265	A	G	7	119674508	0.016	2.87e-08	-0.091	0.034	2.43025e-05	32.3476	1331010	Insomnia
207	rs138678612	A	G	6	30932223	0.02	1.41e-08	-0.117	0.978	2.5711e-05	34.2224	1331010	Insomnia
1	rs10033073	G	A	4	4775401	0.0059	1.2e-10	0.0392207	0.35	6.12291e-05	22.095	360838	Allergic disease
2	rs10068717	T	C	5	141494934	0.0052	4.8e-15	0.0411419	0.62	8.67327e-05	31.299	360838	Allergic disease
3	rs10174949	G	A	2	8442248	0.0054	7.3e-31	0.0639133	0.68	0.000194075	70.0427	360838	Allergic disease
4	rs10414065	C	T	19	33721455	0.0106	6.1e-18	0.0934903	0.92	0.000107779	38.8946	360838	Allergic disease
5	rs10486391	A	G	7	20376018	0.005	6.8e-09	0.0295588	0.53	4.84251e-05	17.4744	360838	Allergic disease
6	rs1048990	G	C	14	35761675	0.0066	1e-08	0.0382587	0.16	4.65597e-05	16.8012	360838	Allergic disease
7	rs10519067	G	A	15	61068347	0.0073	9.3e-13	0.0535408	0.86	7.4533e-05	26.8962	360838	Allergic disease
8	rs1057258	C	T	2	234115629	0.0067	1.4e-10	0.0440169	0.8	5.98027e-05	21.5803	360838	Allergic disease
9	rs1059513	T	C	12	57489709	0.0081	1e-22	0.0806579	0.89	0.000137379	49.5783	360838	Allergic disease
10	rs1064213	G	A	2	198950240	0.0049	5.4e-12	0.0344014	0.47	6.8295e-05	24.645	360838	Allergic disease
11	rs10760123	T	G	9	123650534	0.0053	5.2e-09	0.0314987	0.38	4.89406e-05	17.6604	360838	Allergic disease
12	rs10865050	G	A	2	102941311	0.0073	7e-61	0.122218	0.85	0.00038825	140.149	360838	Allergic disease
13	rs10876864	G	A	12	56401085	0.005	1.4e-19	0.0459289	0.39	0.000116907	42.1891	360838	Allergic disease
14	rs10883723	C	T	10	104225832	0.0052	1.6e-08	0.0295588	0.31	4.47719e-05	16.156	360838	Allergic disease
15	rs10910095	G	A	1	2510755	0.0073	2.7e-08	0.0411419	0.84	4.40111e-05	15.8815	360838	Allergic disease
16	rs11169225	A	T	12	50345671	0.0064	1.2e-11	0.0440169	0.18	6.55402e-05	23.6508	360838	Allergic disease
17	rs11204896	C	G	1	151796742	0.0085	2.4e-12	0.0610951	0.9	7.15816e-05	25.8311	360838	Allergic disease
18	rs11236814	A	T	11	76343428	0.0085	4e-14	0.0657877	0.91	8.29992e-05	29.9516	360838	Allergic disease
19	rs11255753	T	G	10	8605553	0.0056	2e-12	0.0401818	0.26	7.13361e-05	25.7425	360838	Allergic disease
20	rs11255968	C	T	10	8936162	0.0147	7.7e-09	0.0861777	0.96	4.76203e-05	17.1839	360838	Allergic disease
21	rs1143633	C	T	2	113590467	0.0052	1.7e-10	0.0334348	0.7	5.72826e-05	20.6708	360838	Allergic disease
22	rs12123821	T	C	1	152179152	0.0124	6.8e-17	0.105261	0.05	9.98394e-05	36.0292	360838	Allergic disease
23	rs12365699	G	A	11	118743286	0.0067	5.1e-18	0.0592119	0.85	0.000108213	39.0513	360838	Allergic disease
24	rs12413578	C	T	10	9049253	0.0082	1.3e-27	0.0907544	0.9	0.000169704	61.2456	360838	Allergic disease
25	rs12440045	C	A	15	41782684	0.0051	4.9e-10	0.0324672	0.55	5.61542e-05	20.2636	360838	Allergic disease
26	rs12551834	G	A	9	131613191	0.0093	3e-09	0.0563803	0.92	5.09243e-05	18.3763	360838	Allergic disease
27	rs13088318	A	G	3	101242751	0.0053	8.6e-09	0.0305292	0.62	4.59745e-05	16.59	360838	Allergic disease
28	rs13153019	C	T	5	176782218	0.0059	1.3e-08	0.0344014	0.26	4.71071e-05	16.9987	360838	Allergic disease
29	rs13384448	T	C	2	228707862	0.0058	2.8e-12	0.0411419	0.76	6.97174e-05	25.1583	360838	Allergic disease
30	rs144829310	T	G	9	6208030	0.0068	1.2e-35	0.0861777	0.16	0.000222502	80.3044	360838	Allergic disease
31	rs16903574	G	C	5	14610309	0.0095	1.4e-12	0.0685928	0.08	7.22331e-05	26.0662	360838	Allergic disease
32	rs16922576	C	T	9	5064193	0.0056	3.2e-10	0.0353671	0.32	5.5266e-05	19.943	360838	Allergic disease
33	rs17607589	C	T	3	188402586	0.0066	1.8e-14	0.0516432	0.84	8.4832e-05	30.613	360838	Allergic disease
34	rs17664743	A	G	7	50253897	0.0061	6.2e-11	0.0411419	0.2	6.3029e-05	22.7446	360838	Allergic disease
35	rs2030030	T	C	3	187793833	0.0068	1e-08	0.0401818	0.86	4.83813e-05	17.4586	360838	Allergic disease
36	rs2070901	T	G	1	161185058	0.0056	1.3e-11	0.0382587	0.26	6.46717e-05	23.3374	360838	Allergic disease
37	rs2104047	T	C	14	68754417	0.0054	1.6e-13	0.0411419	0.36	8.04276e-05	29.0235	360838	Allergic disease
38	rs2134814	C	G	6	90987512	0.0052	1.7e-17	0.0449734	0.65	0.000103637	37.4	360838	Allergic disease
39	rs2228145	C	A	1	154426970	0.005	4.3e-13	0.0372958	0.35	7.7091e-05	27.8194	360838	Allergic disease
40	rs227275	C	A	4	103593898	0.005	3.7e-11	0.0334348	0.56	6.19566e-05	22.3576	360838	Allergic disease
41	rs2507978	G	A	6	31351664	0.0052	1.2e-10	0.0344014	0.41	6.06426e-05	21.8834	360838	Allergic disease
42	rs2854001	A	G	6	31323012	0.0062	1.2e-19	0.0573251	0.18	0.000118444	42.7438	360838	Allergic disease
43	rs2910162	G	A	5	159909345	0.0053	2.5e-09	0.0324672	0.68	5.19963e-05	18.7631	360838	Allergic disease
44	rs2988277	C	T	1	167431352	0.0051	4e-14	0.0392207	0.66	8.19432e-05	29.5705	360838	Allergic disease
45	rs3097670	G	C	6	33046752	0.0089	7.7e-12	0.0620354	0.88	6.73174e-05	24.2922	360838	Allergic disease
46	rs34290285	G	A	2	242698640	0.0064	4e-33	0.0788112	0.73	0.000210079	75.8199	360838	Allergic disease
47	rs3540	G	A	15	91045408	0.0053	3.3e-11	0.0353671	0.65	6.16992e-05	22.2646	360838	Allergic disease
48	rs35469349	A	T	6	128294709	0.0056	2.3e-10	0.0363319	0.26	5.83221e-05	21.0459	360838	Allergic disease
49	rs3749833	C	T	5	131799626	0.0056	3.3e-11	0.0382587	0.3	6.46717e-05	23.3374	360838	Allergic disease
50	rs3787184	A	G	20	50157837	0.0066	1.1e-12	0.0478373	0.78	7.27901e-05	26.2672	360838	Allergic disease
51	rs4090390	A	C	1	173146921	0.0058	1.3e-15	0.0468836	0.22	9.05324e-05	32.6703	360838	Allergic disease
52	rs4145717	T	G	4	123316076	0.0052	9.2e-27	0.0573251	0.34	0.000168371	60.7645	360838	Allergic disease
53	rs4296977	C	T	7	77018542	0.0071	2.1e-13	0.0535408	0.16	7.87909e-05	28.4328	360838	Allergic disease
54	rs4574025	T	C	18	60009814	0.005	6.8e-09	0.0295588	0.56	4.84251e-05	17.4744	360838	Allergic disease
55	rs4671601	C	T	2	64836267	0.0064	8.8e-09	0.0382587	0.83	4.9515e-05	17.8677	360838	Allergic disease
56	rs479844	G	A	11	65551957	0.005	1.6e-13	0.0372958	0.57	7.7091e-05	27.8194	360838	Allergic disease
57	rs4801001	T	C	18	52336175	0.0051	5.9e-09	0.0305292	0.42	4.96509e-05	17.9167	360838	Allergic disease
58	rs4848612	A	G	2	112388538	0.0058	2.3e-10	0.0372958	0.76	5.72923e-05	20.6743	360838	Allergic disease
59	rs4943794	C	G	13	41173408	0.0061	7.2e-12	0.0421012	0.23	6.60021e-05	23.8175	360838	Allergic disease
60	rs519973	A	G	3	187633268	0.0052	4.5e-10	0.0334348	0.35	5.72826e-05	20.6708	360838	Allergic disease
61	rs55726902	G	A	12	48196982	0.006	2.6e-16	0.0497421	0.8	9.52274e-05	34.3648	360838	Allergic disease
62	rs56129466	A	G	11	128158189	0.0061	1.9e-13	0.0459289	0.79	7.85483e-05	28.3453	360838	Allergic disease
63	rs56375023	A	G	15	67448363	0.0059	8.2e-32	0.0704585	0.21	0.000197576	71.3066	360838	Allergic disease
64	rs5758343	A	T	22	41816652	0.0061	4.8e-14	0.0468836	0.22	8.18473e-05	29.5359	360838	Allergic disease
65	rs59593577	C	T	11	95425526	0.0075	1.6e-11	0.0516432	0.87	6.56952e-05	23.7067	360838	Allergic disease
66	rs6011033	G	A	20	62322699	0.006	3.5e-14	0.0459289	0.78	8.11882e-05	29.298	360838	Allergic disease
67	rs60946162	T	C	3	188133336	0.0051	8.6e-15	0.0401818	0.42	8.60079e-05	31.0374	360838	Allergic disease
68	rs61192126	T	C	3	72394852	0.0055	8.9e-11	0.0363319	0.69	6.04621e-05	21.8182	360838	Allergic disease
69	rs61839660	T	C	10	6094697	0.0085	4.4e-19	0.076961	0.07	0.000113583	40.9894	360838	Allergic disease
70	rs6461503	T	C	7	20560996	0.0049	1.7e-14	0.0382587	0.53	8.44675e-05	30.4815	360838	Allergic disease
71	rs6594499	C	A	5	110470137	0.005	4.6e-46	0.0723207	0.48	0.000289812	104.605	360838	Allergic disease
72	rs6776757	G	A	3	33069091	0.005	3.1e-10	0.0324672	0.47	5.84227e-05	21.0823	360838	Allergic disease
73	rs6869502	T	A	5	110166083	0.0066	6.4e-29	0.0760347	0.18	0.000183871	66.3595	360838	Allergic disease
74	rs6977955	T	C	7	28156887	0.0061	7.1e-13	0.0449734	0.21	7.53141e-05	27.1781	360838	Allergic disease
75	rs697852	A	G	1	226914734	0.0066	1.6e-09	0.0401818	0.85	5.13578e-05	18.5327	360838	Allergic disease
76	rs6990534	A	G	8	128814091	0.0054	6.4e-14	0.0411419	0.36	8.04276e-05	29.0235	360838	Allergic disease
77	rs7130753	C	T	11	111470567	0.0056	7e-15	0.0440169	0.69	8.56018e-05	30.8909	360838	Allergic disease
78	rs71368508	C	A	17	4521473	0.0191	2e-09	0.116894	0.99	5.18981e-05	18.7277	360838	Allergic disease
79	rs7137828	T	C	12	111932800	0.005	2.2e-10	0.0324672	0.54	5.84227e-05	21.0823	360838	Allergic disease
80	rs7214661	G	A	17	43430696	0.0054	1.2e-08	0.0314987	0.32	4.71448e-05	17.0124	360838	Allergic disease
81	rs72782676	C	G	10	9032555	0.039	3.2e-11	0.264669	0.98	6.38128e-05	23.0274	360838	Allergic disease
82	rs73205303	A	G	21	36467830	0.0069	7.9e-10	0.0430595	0.13	5.39602e-05	19.4718	360838	Allergic disease
83	rs740474	C	T	5	140925362	0.0051	5.6e-11	0.0334348	0.42	5.95509e-05	21.4894	360838	Allergic disease
84	rs74847330	A	G	2	143831599	0.0076	1.8e-09	0.0468836	0.88	5.2729e-05	19.0275	360838	Allergic disease
85	rs760805	T	A	1	25251923	0.0051	6.4e-13	0.0372958	0.58	7.40977e-05	26.7391	360838	Allergic disease
86	rs76081789	T	C	21	44846426	0.0108	1.3e-08	0.0629748	0.94	4.71111e-05	17.0002	360838	Allergic disease
87	rs76167968	T	C	1	35681738	0.0093	1.3e-08	0.0544882	0.93	4.75637e-05	17.1635	360838	Allergic disease
88	rs7714574	T	C	5	40492655	0.005	5.9e-10	0.0314987	0.53	5.49893e-05	19.8432	360838	Allergic disease
89	rs7717955	C	T	5	35862841	0.0055	9.1e-36	0.0704585	0.71	0.000227353	82.0557	360838	Allergic disease
90	rs7936323	A	G	11	76293758	0.0049	2.2e-63	0.0843411	0.46	0.000410361	148.134	360838	Allergic disease
91	rs80064395	C	T	3	196372546	0.0094	1.6e-12	0.0676586	0.94	7.17823e-05	25.9035	360838	Allergic disease
92	rs848	A	C	5	131996500	0.0063	1.5e-24	0.0657877	0.24	0.000151078	54.5226	360838	Allergic disease
93	rs921650	A	G	17	38069076	0.0049	5.7e-30	0.0573251	0.48	0.000189615	68.4328	360838	Allergic disease
94	rs9323612	A	G	14	75968608	0.0053	8.6e-09	0.0314987	0.7	4.89406e-05	17.6604	360838	Allergic disease
95	rs9372120	G	T	6	106667535	0.0062	4.2e-11	0.0411419	0.18	6.10123e-05	22.0168	360838	Allergic disease
96	rs9573092	A	G	13	73627275	0.0052	2.7e-08	0.0295588	0.7	4.47719e-05	16.156	360838	Allergic disease
97	rs9889262	A	T	17	47398070	0.0051	9.7e-16	0.0421012	0.35	9.44202e-05	34.0734	360838	Allergic disease
98	rs9989163	A	G	14	103235012	0.005	1.9e-08	0.0285875	0.49	4.52949e-05	16.3448	360838	Allergic disease
1	rs10021288	G	A	4	123005534	0.00722688	4.4e-15	-0.0559258	0.756211	0.000151862	59.8853	394283	Asthma
2	rs10056243	G	A	5	110259077	0.0124841	2.6e-12	-0.0868059	0.934236	0.000122609	48.3484	394283	Asthma
3	rs1008723	G	T	17	38066267	0.00619506	1.5e-62	0.102211	0.488661	0.000689916	272.209	394283	Asthma
4	rs10131490	A	G	14	68743307	0.00692899	3.2e-12	-0.0484739	0.720363	0.000124112	48.9411	394283	Asthma
5	rs10178845	G	A	2	8443803	0.00679274	2.9e-17	0.0574657	0.705254	0.000181485	71.569	394283	Asthma
6	rs10478040	C	T	5	110590399	0.0141514	3.6e-10	0.0863949	0.949302	9.4521e-05	37.2714	394283	Asthma
7	rs1051334	A	C	12	71523134	0.00629565	1.6e-10	0.0399888	0.591093	0.000102316	40.3453	394283	Asthma
8	rs10791824	A	G	11	65559266	0.00626422	4.3e-11	-0.0404992	0.433594	0.000106	41.7981	394283	Asthma
9	rs10965947	C	T	9	23588583	0.00621333	3.3e-08	0.0339744	0.542255	7.58252e-05	29.8987	394283	Asthma
10	rs114357009	G	A	6	28965512	0.0231801	1.6e-10	-0.146656	0.950003	0.000101512	40.0283	394283	Asthma
11	rs115008099	C	T	5	131991881	0.00837383	6.2e-32	-0.0979171	0.831907	0.000346665	136.731	394283	Asthma
12	rs115813648	T	C	1	152921586	0.0208459	1.9e-13	-0.155812	0.976866	0.000141674	55.8674	394283	Asthma
13	rs117158080	T	C	10	8293923	0.00988086	9.1e-10	0.0602575	0.889079	9.43156e-05	37.1904	394283	Asthma
14	rs117710327	C	A	19	33726578	0.0126231	1.2e-21	0.119518	0.932878	0.000227315	89.6463	394283	Asthma
15	rs11828343	A	G	11	111491322	0.00686111	2e-08	0.0374803	0.716862	7.56792e-05	29.8411	394283	Asthma
16	rs12123821	C	T	1	152179152	0.0144417	1.2e-25	-0.152253	0.951804	0.000281815	111.146	394283	Asthma
17	rs12365699	G	A	11	118743286	0.00833922	8.9e-09	0.0552389	0.833208	0.000111271	43.877	394283	Asthma
18	rs12655443	C	A	5	141467856	0.00618856	2.2e-14	-0.0469407	0.496336	0.000145898	57.5331	394283	Asthma
19	rs12785018	C	T	10	8515348	0.00660109	1.1e-10	-0.0421844	0.661051	0.000103567	40.8385	394283	Asthma
20	rs12964116	A	G	18	61442619	0.0167485	2.3e-09	-0.098202	0.964548	8.71852e-05	34.3785	394283	Asthma
21	rs13263709	T	C	8	81287175	0.00650433	1.9e-24	0.0662948	0.350806	0.000263409	103.885	394283	Asthma
22	rs13277355	A	G	8	128777719	0.00695972	1.8e-08	0.0379152	0.273948	7.52666e-05	29.6784	394283	Asthma
23	rs13353878	G	A	5	156960581	0.00844347	1.4e-09	-0.0497873	0.839672	8.81757e-05	34.7691	394283	Asthma
24	rs138538714	C	T	4	123115272	0.0190962	1.7e-08	0.106733	0.971902	7.92248e-05	31.2393	394283	Asthma
25	rs1444782	G	A	10	9058671	0.00626019	1.1e-48	0.0918338	0.576198	0.000545488	215.193	394283	Asthma
26	rs16903574	C	G	5	14610309	0.0118981	3.8e-12	-0.0826962	0.923535	0.000122505	48.3074	394283	Asthma
27	rs17009315	A	G	2	30491392	0.007327	4.9e-09	-0.0424487	0.767894	8.512e-05	33.564	394283	Asthma
28	rs174566	A	G	11	61592362	0.00648636	4.8e-09	0.037136	0.648975	8.31274e-05	32.7783	394283	Asthma
29	rs17513503	C	G	5	110146446	0.011891	3.7e-17	-0.099356	0.926101	0.000177038	69.8151	394283	Asthma
30	rs17670280	G	C	3	188400239	0.00828611	4.9e-12	0.0574336	0.831921	0.000121834	48.0428	394283	Asthma
31	rs1837253	T	C	5	110401872	0.00704713	1.2e-51	-0.106076	0.260615	0.000574318	226.573	394283	Asthma
32	rs2025758	T	C	10	8841669	0.00623221	3.9e-15	0.0489205	0.542904	0.000156251	61.6163	394283	Asthma
33	rs2029745	T	C	19	6580892	0.00638	2.1e-08	-0.0363865	0.609245	8.24889e-05	32.5265	394283	Asthma
34	rs2070901	G	T	1	161185058	0.00697828	1.8e-08	-0.0388264	0.729846	7.85083e-05	30.9567	394283	Asthma
35	rs2253717	G	A	17	38868236	0.00686246	3.4e-10	0.0421548	0.715255	9.5694e-05	37.7339	394283	Asthma
36	rs2315646	T	G	20	62379750	0.00655989	2.9e-09	-0.037864	0.658848	8.44919e-05	33.3164	394283	Asthma
37	rs2428494	T	A	6	31322197	0.00885725	2.4e-14	-0.0658154	0.523854	0.000140019	55.2147	394283	Asthma
38	rs2431097	C	T	5	159890885	0.006231	2.5e-08	-0.0345761	0.515472	7.80898e-05	30.7917	394283	Asthma
39	rs2477923	T	C	10	8565990	0.00622624	5.6e-13	0.0453109	0.536599	0.000134303	52.9604	394283	Asthma
40	rs2814773	T	C	1	159149481	0.00699148	1.6e-08	0.0389864	0.731836	7.8858e-05	31.0947	394283	Asthma
41	rs2834787	A	G	21	36502558	0.00861821	2.4e-11	-0.0556277	0.846542	0.000105656	41.6626	394283	Asthma
42	rs28412876	G	T	17	47454515	0.00642347	2.1e-15	-0.0505465	0.623719	0.000157024	61.9214	394283	Asthma
43	rs28688825	A	G	6	32587157	0.0113428	5.1e-31	0.129257	0.883307	0.000329243	129.857	394283	Asthma
44	rs3024622	C	G	16	27365453	0.00652593	1.6e-17	-0.0545226	0.648252	0.000177004	69.8017	394283	Asthma
45	rs3122929	C	T	12	57509102	0.00633405	1.4e-27	-0.0688126	0.595988	0.000299251	118.024	394283	Asthma
46	rs3190930	C	T	6	128291199	0.00724848	1.3e-11	-0.0490087	0.755097	0.00011593	45.7141	394283	Asthma
47	rs34290285	G	A	2	242698640	0.00708765	4.1e-42	0.0963289	0.744291	0.000468271	184.717	394283	Asthma
48	rs34986765	T	C	15	61069201	0.00920801	2e-19	0.0827573	0.870253	0.000204826	80.7754	394283	Asthma
49	rs35441874	T	A	16	11213021	0.00720611	1.3e-30	0.0830936	0.75274	0.000337116	132.963	394283	Asthma
50	rs35449774	C	T	6	33031612	0.0108812	7.3e-11	-0.0689754	0.857812	0.000101902	40.1821	394283	Asthma
51	rs35570272	G	T	3	33047662	0.00636023	3.1e-15	-0.0509292	0.603757	0.000162596	64.1189	394283	Asthma
52	rs35621564	A	G	7	20586843	0.00646813	1.2e-13	0.0486546	0.634874	0.000143489	56.5833	394283	Asthma
53	rs3757727	T	C	7	20411897	0.00631852	2.2e-10	0.039385	0.597822	9.85326e-05	38.8534	394283	Asthma
54	rs3813308	C	G	5	118690781	0.00624133	6.3e-10	-0.0384658	0.564855	9.63264e-05	37.9833	394283	Asthma
55	rs3827780	G	A	6	135709760	0.00623416	1.6e-08	0.0343524	0.444851	7.70046e-05	30.3638	394283	Asthma
56	rs41283642	C	T	9	101915887	0.0171323	1.8e-10	0.107764	0.966303	0.000100338	39.5652	394283	Asthma
57	rs4247364	G	C	17	43336687	0.00682936	7.6e-12	0.0466957	0.300065	0.000118559	46.7511	394283	Asthma
58	rs45613035	T	C	4	123141070	0.0103852	1.1e-12	-0.074479	0.901356	0.000130429	51.4323	394283	Asthma
59	rs4594881	G	T	5	35846815	0.00652489	1e-10	0.0416339	0.657198	0.000103251	40.7142	394283	Asthma
60	rs4761592	T	C	12	94595830	0.00869054	1.4e-08	-0.0492533	0.150204	8.1458e-05	32.12	394283	Asthma
61	rs58029167	A	G	9	5850375	0.0069657	1.1e-15	-0.0556739	0.727307	0.000161993	63.881	394283	Asthma
62	rs58507040	A	C	7	22792318	0.00686859	1.3e-09	-0.0419762	0.712506	9.47157e-05	37.3481	394283	Asthma
63	rs59186511	C	T	13	99986238	0.00952676	4.4e-13	0.0690323	0.880089	0.000133152	52.5064	394283	Asthma
64	rs61960013	C	G	13	44490181	0.00771939	9.8e-09	-0.043496	0.796429	8.05174e-05	31.749	394283	Asthma
65	rs6899623	A	G	6	90986559	0.0064635	9e-24	0.0639115	0.645577	0.000247917	97.7733	394283	Asthma
66	rs705700	T	C	12	56389293	0.00626681	1.1e-16	-0.0515255	0.575649	0.000171423	67.6004	394283	Asthma
67	rs7130870	C	T	11	36344202	0.00660265	8.4e-09	0.0379225	0.669745	8.36591e-05	32.9879	394283	Asthma
68	rs72743461	C	A	15	67441750	0.00729008	3.6e-45	-0.101797	0.763212	0.000494291	194.986	394283	Asthma
69	rs72823641	T	A	2	102936159	0.00899848	1.8e-60	0.146801	0.863223	0.000674557	266.145	394283	Asthma
70	rs7423358	T	C	2	228704721	0.00724489	9.6e-09	-0.0411032	0.242084	8.16289e-05	32.1874	394283	Asthma
71	rs75125788	C	T	10	9255890	0.0113874	4.9e-08	0.0620351	0.919355	7.52636e-05	29.6772	394283	Asthma
72	rs7517302	C	T	1	25254317	0.00626141	4.2e-08	-0.0344146	0.423286	7.66125e-05	30.2092	394283	Asthma
73	rs7523907	C	T	1	167427247	0.00622244	8.5e-10	-0.0386407	0.454255	9.77953e-05	38.5626	394283	Asthma
74	rs76181804	A	G	1	198601705	0.00961299	3e-08	0.0514918	0.882422	7.27645e-05	28.6917	394283	Asthma
75	rs7626218	A	T	3	176852038	0.00633619	2.4e-12	0.0444971	0.604822	0.000125068	49.3179	394283	Asthma
76	rs76848919	G	C	17	76352554	0.00762002	1.3e-08	-0.0414874	0.790893	7.51761e-05	29.6427	394283	Asthma
77	rs78823938	G	A	7	28140951	0.0114846	4.6e-08	-0.0633191	0.920558	7.70897e-05	30.3973	394283	Asthma
78	rs7918084	C	T	10	94429467	0.00623328	7.2e-10	-0.0380824	0.450865	9.46599e-05	37.3261	394283	Asthma
79	rs7936275	G	T	11	10660840	0.00684692	2.2e-08	-0.0375164	0.711786	7.61396e-05	30.0227	394283	Asthma
80	rs7936312	G	T	11	76293726	0.00620018	1.3e-48	-0.0918982	0.523507	0.000556872	219.686	394283	Asthma
81	rs8100197	G	A	19	45253582	0.0070217	3.7e-09	-0.0409457	0.727122	8.62356e-05	34.004	394283	Asthma
82	rs8103278	G	A	19	46370381	0.0065087	2e-08	0.0357396	0.646774	7.64662e-05	30.1515	394283	Asthma
83	rs903361	G	A	1	203091274	0.00654397	9.8e-12	-0.0455311	0.341092	0.000122764	48.4096	394283	Asthma
84	rs9611602	T	C	22	41908405	0.00784315	2.9e-09	-0.0475318	0.805691	9.31406e-05	36.727	394283	Asthma
85	rs9663421	C	T	10	6055604	0.00696518	2.6e-10	0.04392	0.723737	0.000100834	39.761	394283	Asthma
86	rs992969	A	G	9	6209697	0.00714415	2.8e-64	0.119883	0.25206	0.000713668	281.587	394283	Asthma
1	rs10905284	A	C	10	8115362	0.0224	2.01e-09	-0.134	0.571	0.00116016	0.00116016	30810	Moderate-severe asthma
2	rs11603634	G	A	11	1136478	0.0223	2.3e-08	0.124	0.504	0.00100255	0.00100255	30810	Moderate-severe asthma
3	rs12479210	T	C	2	102949161	0.0225	4.77e-16	0.183	0.387	0.00214247	0.00214247	30810	Moderate-severe asthma
4	rs1438673	T	C	5	110467499	0.0221	2.11e-14	-0.169	0.492	0.00189441	0.00189441	30810	Moderate-severe asthma
5	rs144829310	T	G	9	6208030	0.0297	3.68e-12	0.207	0.164	0.00157417	0.00157417	30810	Moderate-severe asthma
6	rs34290285	A	G	2	242698640	0.0251	1.41e-14	-0.193	0.257	0.00191533	0.00191533	30810	Moderate-severe asthma
7	rs3749833	C	T	5	131799626	0.0249	1.14e-10	0.161	0.261	0.0013551	0.0013551	30810	Moderate-severe asthma
8	rs703816	C	T	12	57497005	0.0222	1.18e-11	0.151	0.434	0.00149936	0.00149936	30810	Moderate-severe asthma
9	rs7203459	C	T	16	11230703	0.0255	7.83e-16	-0.206	0.246	0.0021137	0.0021137	30810	Moderate-severe asthma
10	rs72743461	A	C	15	67441750	0.0258	1.03e-10	0.167	0.236	0.00135804	0.00135804	30810	Moderate-severe asthma
11	rs7523907	T	C	1	167427247	0.0224	1.64e-09	0.135	0.541	0.00117752	0.00117752	30810	Moderate-severe asthma
12	rs7936312	T	G	11	76293726	0.022	1.09e-09	0.134	0.474	0.00120268	0.00120268	30810	Moderate-severe asthma

## Sheet: Supplementary Table 3  
Table S3 SNPs used in current Mendelian randomization analysis
No	SNP	Chr	Position	EA	NEA	BETA.exposure	BETA.outcome	SE.exposure	SE.outcome	P.exposure	P.outcome	Samplesize.outcome	Outcome
1	rs16903122	5	87693561	T	C	0.0554347	0.0169	0.007	0.0066	9.04e-16	0.01065	242569	Allergic disease
2	rs224029	10	64519299	T	C	-0.0387408	-0.0146	0.006	0.0058	2.51e-10	0.01197	242569	Allergic disease
3	rs55972276	5	135653737	A	C	0.0732505	0.021	0.009	0.0086	4.19e-17	0.01418	242569	Allergic disease
4	rs1620977	1	72729142	A	G	0.0516432	0.0158	0.007	0.0067	2.27e-14	0.01773	242569	Allergic disease
5	rs2216427	3	180785697	C	G	0.0353671	0.014	0.006	0.006	1.6e-08	0.01892	242569	Allergic disease
6	rs13138995	4	148987430	A	G	0.0344014	0.0139	0.006	0.0059	1.97e-08	0.01956	242569	Allergic disease
7	rs6967168	7	132672192	T	G	-0.0439519	0.0148	0.007	0.0066	1.39e-10	0.02559	242569	Allergic disease
8	rs5877	1	173878862	T	C	0.0363319	0.0132	0.006	0.0061	1.23e-08	0.03033	242569	Allergic disease
9	rs11119409	1	210293333	T	C	-0.0345914	-0.0123	0.006	0.0058	1.19e-08	0.03299	242569	Allergic disease
10	rs2388840	6	99598756	A	G	-0.036664	-0.0123	0.006	0.0058	1.37e-09	0.03346	242569	Allergic disease
11	rs34490907	17	26933741	C	G	0.0535408	-0.0197	0.009	0.0094	1.76e-08	0.03598	242569	Allergic disease
12	rs12187443	5	102660400	T	C	0.0401818	0.0126	0.006	0.0061	1.64e-10	0.03779	242569	Allergic disease
13	rs7402939	15	99183876	T	C	-0.0356272	-0.0123	0.006	0.006	5.19e-09	0.04024	242569	Allergic disease
14	rs1167132	12	43484487	T	C	0.0353671	0.0117	0.006	0.0058	8.73e-09	0.04448	242569	Allergic disease
15	rs908668	19	56134038	T	C	0.0497421	0.0142	0.007	0.0072	1.41e-11	0.04922	242569	Allergic disease
16	rs55772859	2	208042581	A	C	0.0421012	0.0119	0.006	0.0062	4.82e-11	0.05243	242569	Allergic disease
17	rs4090240	9	77118987	T	C	-0.0387408	-0.012	0.007	0.0064	8.46e-09	0.06144	242569	Allergic disease
18	rs6597649	9	133786652	T	C	0.0334348	0.0112	0.006	0.0061	3.05e-08	0.06555	242569	Allergic disease
19	rs138678612	6	30932223	A	G	-0.116534	0.0336	0.02	0.0187	1.41e-08	0.07189	242569	Allergic disease
20	rs10947690	6	37631768	A	G	-0.0470916	0.0122	0.007	0.0068	4.04e-12	0.07255	242569	Allergic disease
21	rs10800992	1	190900576	T	C	0.0421012	0.0101	0.006	0.0057	3.84e-12	0.07787	242569	Allergic disease
22	rs56133505	11	72348039	A	G	0.0411419	0.0101	0.006	0.0057	5.59e-12	0.07972	242569	Allergic disease
23	rs9889282	17	50259142	A	C	-0.0418642	-0.0103	0.006	0.0059	4.7e-12	0.08227	242569	Allergic disease
24	rs62383308	5	165460085	A	G	-0.05975	-0.0179	0.011	0.0104	3.98e-08	0.08657	242569	Allergic disease
25	rs566673	11	66401373	T	G	-0.0387408	-0.0099	0.006	0.0058	1.18e-10	0.08695	242569	Allergic disease
26	rs61921611	12	66367726	T	C	-0.0439519	-0.0104	0.006	0.0062	7.84e-12	0.0933	242569	Allergic disease
27	rs324017	12	57487814	A	C	0.0392207	0.0106	0.007	0.0063	1.61e-09	0.09437	242569	Allergic disease
28	rs7475916	10	77771194	C	G	-0.036664	0.0101	0.006	0.006	6.7e-09	0.09458	242569	Allergic disease
29	rs3774751	3	50209053	T	G	-0.040822	-0.0096	0.006	0.0059	7.32e-12	0.1003	242569	Allergic disease
30	rs75932578	7	106844694	T	C	-0.0397809	0.0114	0.007	0.007	4.15e-08	0.1044	242569	Allergic disease
31	rs4699157	4	106055212	T	C	-0.0812101	-0.0228	0.015	0.0144	3.98e-08	0.114	242569	Allergic disease
32	rs10758593	9	4292083	A	G	-0.0356272	-0.009	0.006	0.0058	4.9e-09	0.1206	242569	Allergic disease
33	rs694786	3	173112907	T	C	-0.0439519	-0.0089	0.006	0.0057	1.97e-13	0.1221	242569	Allergic disease
34	rs72820274	2	104412924	A	G	0.0344014	-0.0088	0.006	0.0058	1.28e-08	0.1315	242569	Allergic disease
35	rs3131638	6	31475127	A	G	-0.0439519	-0.0101	0.007	0.0068	7.88e-10	0.1376	242569	Allergic disease
36	rs4767645	12	118385788	T	G	-0.036664	0.0084	0.006	0.0058	6.47e-10	0.1466	242569	Allergic disease
37	rs830716	16	12323509	C	G	0.0449734	0.0093	0.007	0.0064	8.68e-12	0.148	242569	Allergic disease
38	rs12520974	5	61514611	T	C	-0.0356272	-0.0082	0.006	0.0057	1.69e-09	0.1511	242569	Allergic disease
39	rs2431108	5	103947968	T	C	-0.0534008	-0.0087	0.006	0.0061	7.83e-17	0.1552	242569	Allergic disease
40	rs190073	7	10985188	A	G	-0.0335568	-0.0082	0.006	0.0058	2.86e-08	0.1569	242569	Allergic disease
41	rs10756571	9	14534505	T	C	0.0363319	0.0088	0.006	0.0062	1.8e-08	0.1577	242569	Allergic disease
42	rs34967082	2	215382654	A	G	0.0353671	0.0082	0.006	0.0058	4.34e-09	0.1582	242569	Allergic disease
43	rs12991815	2	68071990	C	G	0.0401818	0.008	0.006	0.0058	3.02e-11	0.1672	242569	Allergic disease
44	rs12666306	7	115082406	A	G	0.0421012	0.0078	0.006	0.0057	2.24e-12	0.1722	242569	Allergic disease
45	rs12912299	15	38897857	T	C	-0.0429075	0.0077	0.006	0.0058	4.42e-13	0.1807	242569	Allergic disease
46	rs7599697	2	239231477	T	C	-0.036664	-0.0079	0.006	0.006	5e-09	0.1875	242569	Allergic disease
47	rs7571486	2	176473295	A	G	-0.0387408	-0.0086	0.007	0.0065	1.4e-08	0.1885	242569	Allergic disease
48	rs701394	5	80296487	A	G	-0.0356272	-0.0077	0.006	0.0059	6.83e-09	0.1944	242569	Allergic disease
49	rs77641763	9	140265782	T	C	0.07139	-0.0126	0.009	0.0099	6.53e-15	0.2033	242569	Allergic disease
50	rs35539975	5	91607148	A	G	0.0421012	0.0087	0.007	0.0069	4.49e-09	0.2035	242569	Allergic disease
51	rs1289939	1	117944435	T	C	-0.040822	-0.0085	0.007	0.0067	6e-09	0.2042	242569	Allergic disease
52	rs4664299	2	160570033	T	C	-0.040822	-0.0085	0.007	0.0068	4.95e-09	0.2107	242569	Allergic disease
53	rs667730	11	83277325	T	C	0.0334348	0.0071	0.006	0.0057	2.26e-08	0.2115	242569	Allergic disease
54	rs10955647	8	114154187	T	G	0.0334348	0.0071	0.006	0.0057	1.84e-08	0.2162	242569	Allergic disease
55	rs4643373	17	47123423	T	C	0.0411419	-0.0078	0.007	0.0063	1.58e-10	0.2192	242569	Allergic disease
56	rs7992992	13	54721699	A	G	0.0506931	0.0105	0.009	0.0086	1.15e-08	0.2208	242569	Allergic disease
57	rs4981170	14	33412996	A	G	-0.0544562	-0.009	0.008	0.0074	7.33e-13	0.2219	242569	Allergic disease
58	rs9540729	13	66947124	A	T	0.0363319	0.007	0.006	0.0057	1.4e-09	0.2228	242569	Allergic disease
59	rs12983032	19	5073447	A	G	-0.0429075	0.0074	0.006	0.0061	1.07e-11	0.2241	242569	Allergic disease
60	rs12251016	10	21821918	A	T	-0.0387408	-0.0074	0.006	0.0061	3.89e-10	0.2253	242569	Allergic disease
61	rs12310246	12	84700945	A	G	0.0449734	0.008	0.007	0.0066	4.74e-11	0.2271	242569	Allergic disease
62	rs6457796	6	34828553	T	C	-0.0387408	0.0077	0.007	0.0064	1.12e-08	0.2283	242569	Allergic disease
63	rs4260410	3	178469932	T	C	0.0344014	0.0073	0.006	0.0061	4.87e-08	0.2297	242569	Allergic disease
64	rs6019663	20	47774512	T	C	0.0401818	0.0075	0.007	0.0063	6.47e-10	0.2322	242569	Allergic disease
65	rs62264767	3	117642005	A	C	0.064851	-0.0092	0.008	0.008	1.63e-14	0.251	242569	Allergic disease
66	rs6606731	12	109982578	A	T	0.0430595	0.0083	0.008	0.0073	1.51e-08	0.2551	242569	Allergic disease
67	rs8180817	7	114047542	C	G	-0.0491902	-0.0066	0.006	0.0058	1.83e-16	0.2571	242569	Allergic disease
68	rs72899452	11	45415577	T	C	0.0741794	0.0129	0.012	0.0114	1e-09	0.2595	242569	Allergic disease
69	rs4238755	16	52746089	A	C	-0.0429075	-0.0071	0.007	0.0064	2.3e-10	0.27	242569	Allergic disease
70	rs10502966	18	50748499	A	G	-0.0387408	0.0064	0.006	0.0058	8.54e-11	0.2709	242569	Allergic disease
71	rs2286729	12	6873818	A	G	0.0695261	0.0115	0.011	0.0105	5.37e-11	0.2729	242569	Allergic disease
72	rs76145129	20	62670427	T	G	-0.0502412	0.0103	0.009	0.0094	2.73e-08	0.274	242569	Allergic disease
73	rs670501	7	108625185	T	C	0.0525924	0.0075	0.007	0.0069	7.4e-13	0.2746	242569	Allergic disease
74	rs11588755	1	57819204	A	G	-0.0345914	-0.0062	0.006	0.0057	5.14e-09	0.2768	242569	Allergic disease
75	rs6510033	19	30710785	A	G	-0.036664	0.0069	0.007	0.0064	4.66e-08	0.2824	242569	Allergic disease
76	rs66674044	16	19904344	A	T	-0.05975	-0.0089	0.009	0.0083	2.18e-12	0.2827	242569	Allergic disease
77	rs671985	8	60914783	A	G	-0.0377019	0.0061	0.006	0.0057	2.79e-10	0.2887	242569	Allergic disease
78	rs11756035	6	18843810	C	G	0.0506931	0.0092	0.009	0.0087	1.29e-08	0.2899	242569	Allergic disease
79	rs2838787	21	46539725	A	G	-0.0356272	-0.0061	0.006	0.0058	7.65e-09	0.2938	242569	Allergic disease
80	rs6888135	5	141254063	A	C	0.0382587	-0.0059	0.006	0.0058	1.21e-10	0.3015	242569	Allergic disease
81	rs699844	1	74878253	A	G	0.0601539	0.0111	0.011	0.0108	4.11e-08	0.3026	242569	Allergic disease
82	rs10928256	2	146458738	T	C	0.0344014	-0.006	0.006	0.0058	1.61e-08	0.3032	242569	Allergic disease
83	rs429358	19	45411941	T	C	0.0459289	0.0083	0.008	0.0082	2.13e-08	0.3066	242569	Allergic disease
84	rs4592425	11	62697813	T	G	0.0401818	0.0065	0.006	0.0064	4.31e-10	0.3066	242569	Allergic disease
85	rs75452188	2	67134426	A	G	0.0516432	-0.0088	0.009	0.0087	1.58e-08	0.3081	242569	Allergic disease
86	rs11650304	17	46035001	C	G	0.0667236	0.0114	0.012	0.0112	1.23e-08	0.3092	242569	Allergic disease
87	rs8076183	17	61024696	T	C	-0.0377019	0.0058	0.006	0.0058	2.75e-10	0.3117	242569	Allergic disease
88	rs728017	6	124292594	A	G	-0.0345914	0.0059	0.006	0.0059	9.51e-09	0.3171	242569	Allergic disease
89	rs1147852	6	147980909	A	G	0.0392207	0.0062	0.006	0.0062	9.94e-10	0.3185	242569	Allergic disease
90	rs16990210	4	34720226	T	C	-0.0460439	0.0081	0.008	0.0081	1.97e-08	0.3185	242569	Allergic disease
91	rs13010288	2	51824512	T	G	-0.05975	-0.0083	0.009	0.0084	9.26e-12	0.3264	242569	Allergic disease
92	rs6734957	2	42813247	T	G	-0.0418642	0.0066	0.007	0.0069	1.82e-09	0.3356	242569	Allergic disease
93	rs4588900	8	73890425	A	G	0.0334348	0.0053	0.006	0.0057	1.57e-08	0.3483	242569	Allergic disease
94	rs10761240	9	96361922	A	G	-0.0429075	-0.0055	0.006	0.0058	2.12e-12	0.3486	242569	Allergic disease
95	rs2867690	20	41972028	T	C	0.0421012	0.0069	0.008	0.0075	3.7e-08	0.3565	242569	Allergic disease
96	rs6978112	7	1966841	T	C	0.0344014	0.0054	0.006	0.006	2.11e-08	0.365	242569	Allergic disease
97	rs521484	7	49894349	A	G	-0.0397809	-0.0061	0.007	0.0068	1.53e-08	0.3683	242569	Allergic disease
98	rs34214423	16	52303107	A	C	0.0449734	0.0064	0.008	0.0073	3.18e-09	0.3782	242569	Allergic disease
99	rs6589988	11	99126016	A	G	-0.0377019	0.0053	0.006	0.0061	4.7e-09	0.3835	242569	Allergic disease
100	rs6808140	3	10581380	T	C	0.0392207	0.005	0.006	0.0057	5.35e-11	0.3874	242569	Allergic disease
101	rs12790660	11	57667222	T	C	-0.0397809	-0.0053	0.006	0.0061	4.49e-10	0.3909	242569	Allergic disease
102	rs17223714	5	50492629	A	G	0.0459289	-0.006	0.007	0.007	2.44e-10	0.391	242569	Allergic disease
103	rs4709655	6	163280204	T	C	-0.0544562	0.0074	0.009	0.0088	3.09e-09	0.4028	242569	Allergic disease
104	rs17025198	3	88001713	A	G	0.0411419	-0.0058	0.007	0.007	2.19e-08	0.4066	242569	Allergic disease
105	rs1731951	7	137075847	A	T	-0.0345914	-0.0048	0.006	0.0058	1.36e-08	0.4104	242569	Allergic disease
106	rs10825503	10	57177470	T	G	0.0334348	-0.0045	0.006	0.0057	1.43e-08	0.4286	242569	Allergic disease
107	rs871994	8	35190619	A	C	0.0353671	0.0045	0.006	0.0057	5.5e-09	0.4286	242569	Allergic disease
108	rs9563886	13	61720066	T	C	-0.0335568	0.0046	0.006	0.0058	3.08e-08	0.4314	242569	Allergic disease
109	rs12605642	18	31313965	T	G	0.0353671	0.0045	0.006	0.0057	2.13e-09	0.433	242569	Allergic disease
110	rs1064939	11	118396331	A	T	0.130151	0.0157	0.02	0.0202	2.16e-10	0.4363	242569	Allergic disease
111	rs715338	15	57215867	A	G	0.0411419	-0.0045	0.006	0.0058	7.85e-12	0.4399	242569	Allergic disease
112	rs6545798	2	60521311	A	T	-0.040822	0.0044	0.006	0.0057	1.19e-11	0.4428	242569	Allergic disease
113	rs12454003	18	26315799	C	G	-0.0345914	-0.0053	0.006	0.007	4.94e-09	0.4444	242569	Allergic disease
114	rs176644	15	89913632	T	G	0.0353671	-0.0046	0.006	0.0061	9.49e-09	0.4498	242569	Allergic disease
115	rs4502882	5	153093998	T	C	-0.0387408	0.0045	0.006	0.006	7.96e-10	0.452	242569	Allergic disease
116	rs62068188	17	2400876	T	C	0.0487902	0.0059	0.008	0.0081	1.18e-09	0.4675	242569	Allergic disease
117	rs910187	20	45841052	A	G	-0.0345914	0.0042	0.006	0.0059	1.63e-08	0.4785	242569	Allergic disease
118	rs6119267	20	31163914	C	G	-0.05975	0.0043	0.006	0.0062	2.32e-20	0.4864	242569	Allergic disease
119	rs11001276	10	76825638	A	T	-0.0377019	-0.0046	0.007	0.0066	2.52e-08	0.4894	242569	Allergic disease
120	rs6702604	1	107190062	A	G	-0.036664	0.004	0.006	0.0058	1.3e-09	0.4909	242569	Allergic disease
121	rs314281	6	105400605	T	C	-0.0429075	-0.0039	0.006	0.0057	6.03e-13	0.491	242569	Allergic disease
122	rs116466468	2	159137557	T	C	0.0440169	0.0045	0.007	0.0067	2.11e-10	0.4961	242569	Allergic disease
123	rs12030482	1	96961268	A	T	0.0411419	-0.0046	0.007	0.0069	8.16e-09	0.5074	242569	Allergic disease
124	rs7044885	9	81739348	C	G	-0.040822	0.0038	0.006	0.0058	5.67e-12	0.5151	242569	Allergic disease
125	rs17520265	7	119674508	A	G	-0.0910194	-0.0105	0.016	0.0162	2.87e-08	0.5163	242569	Allergic disease
126	rs6562066	13	60532796	T	C	0.0392207	0.0037	0.006	0.0059	1.38e-10	0.5352	242569	Allergic disease
127	rs7615602	3	18718055	C	G	-0.0397809	0.0039	0.007	0.0064	2.59e-09	0.5419	242569	Allergic disease
128	rs1519102	2	66677816	C	G	-0.036664	0.0037	0.006	0.0062	1.9e-08	0.5473	242569	Allergic disease
129	rs17367725	5	107112116	T	C	-0.0356272	0.0036	0.006	0.006	9.29e-09	0.5477	242569	Allergic disease
130	rs1536053	13	111982291	T	C	-0.0377019	0.0036	0.006	0.0062	6.04e-09	0.5597	242569	Allergic disease
131	rs73671843	7	3520024	A	G	-0.0555127	0.0051	0.009	0.0088	5.49e-10	0.5607	242569	Allergic disease
132	rs823247	2	2850540	T	C	-0.036664	0.0033	0.006	0.0058	5.25e-10	0.5706	242569	Allergic disease
133	rs62301574	4	22050165	C	G	-0.0418642	0.0039	0.007	0.0071	1.37e-08	0.5849	242569	Allergic disease
134	rs647905	11	121534938	T	C	0.0334348	0.0031	0.006	0.0057	2.87e-08	0.5891	242569	Allergic disease
135	rs11605348	11	47606483	A	G	-0.0449974	-0.0032	0.006	0.006	7.01e-13	0.5961	242569	Allergic disease
136	rs1530938	2	236900633	A	G	0.0363319	-0.003	0.006	0.0058	8.82e-10	0.5981	242569	Allergic disease
137	rs10898940	11	73455292	A	C	0.0344014	0.0031	0.006	0.006	8.09e-09	0.6041	242569	Allergic disease
138	rs7625896	3	44062561	A	G	0.0363319	0.003	0.006	0.006	5.28e-09	0.6137	242569	Allergic disease
139	rs11679943	2	77724624	A	G	0.0372958	-0.003	0.006	0.006	3.16e-09	0.6148	242569	Allergic disease
140	rs17643634	8	91650818	T	C	-0.05975	0.004	0.008	0.008	1.34e-13	0.6186	242569	Allergic disease
141	rs1937447	1	66358242	C	G	-0.0387408	-0.0033	0.007	0.0068	2.08e-08	0.6252	242569	Allergic disease
142	rs623025	1	201765094	T	C	-0.0377019	0.0031	0.007	0.0066	3.16e-08	0.6344	242569	Allergic disease
143	rs9527083	13	53991125	A	G	-0.0758017	-0.0029	0.006	0.0061	1.61e-32	0.6368	242569	Allergic disease
144	rs8180457	5	107209814	T	C	-0.0555127	0.0037	0.008	0.0079	1.12e-11	0.6372	242569	Allergic disease
145	rs11722569	4	112822731	T	C	0.0344014	-0.0027	0.006	0.006	2.91e-08	0.6491	242569	Allergic disease
146	rs7040224	9	134886837	A	G	0.0372958	0.0028	0.006	0.0061	4.24e-09	0.6496	242569	Allergic disease
147	rs118166957	9	8858043	T	C	0.0676586	0.0036	0.008	0.008	1.95e-16	0.6516	242569	Allergic disease
148	rs12924275	16	9191790	T	C	0.0382587	-0.0028	0.007	0.0064	1.93e-08	0.6612	242569	Allergic disease
149	rs742760	20	50985290	A	T	0.0430595	-0.0032	0.008	0.0074	2.48e-08	0.6652	242569	Allergic disease
150	rs2221119	11	88598444	C	G	0.0363319	-0.0024	0.006	0.0058	2e-09	0.6737	242569	Allergic disease
151	rs4788203	16	29978827	A	G	-0.0345914	0.0025	0.006	0.0059	6.32e-09	0.6745	242569	Allergic disease
152	rs10865954	3	49211989	T	C	0.0421012	0.0025	0.006	0.0061	1.92e-11	0.6827	242569	Allergic disease
153	rs28552587	8	103356226	A	G	0.0334348	-0.0023	0.006	0.0058	3.3e-08	0.686	242569	Allergic disease
154	rs28611339	8	10170037	T	G	0.0582689	0.0034	0.009	0.0086	8.46e-11	0.6886	242569	Allergic disease
155	rs1580173	3	107955515	A	G	0.0334348	0.0023	0.006	0.0058	2.28e-08	0.6944	242569	Allergic disease
156	rs7168238	15	66709386	C	G	0.0639133	-0.0042	0.011	0.0109	1.8e-08	0.7036	242569	Allergic disease
157	rs72657797	4	90820809	T	C	-0.0555127	-0.0028	0.008	0.0077	1.52e-12	0.7133	242569	Allergic disease
158	rs2598293	7	133989882	T	C	0.0353671	0.0021	0.006	0.0057	2.48e-09	0.7156	242569	Allergic disease
159	rs3184470	16	715164	A	G	-0.0377019	-0.0024	0.006	0.0066	9.73e-10	0.7173	242569	Allergic disease
160	rs1861412	2	58893065	A	G	0.0382587	-0.002	0.006	0.0058	1.67e-10	0.7273	242569	Allergic disease
161	rs72773790	9	139109080	T	C	0.0372958	-0.0021	0.006	0.0065	3.71e-09	0.7492	242569	Allergic disease
162	rs62158170	2	114082175	A	G	0.0657877	-0.0022	0.007	0.007	1.2e-19	0.7505	242569	Allergic disease
163	rs1927902	9	120518991	T	C	0.0525924	-0.0019	0.007	0.0066	1.15e-14	0.7699	242569	Allergic disease
164	rs56097173	2	44262449	T	C	0.0401818	0.0017	0.006	0.0061	2.69e-10	0.7848	242569	Allergic disease
165	rs2389631	13	96932868	A	C	-0.0397809	0.0016	0.006	0.006	2.03e-10	0.787	242569	Allergic disease
166	rs1038093	15	74012409	T	C	0.0392207	0.0016	0.006	0.006	2.47e-10	0.7885	242569	Allergic disease
167	rs6465151	7	88310899	T	C	0.0563803	0.0023	0.009	0.009	1.9e-09	0.7961	242569	Allergic disease
168	rs492858	3	155432229	T	C	-0.0661398	-0.0027	0.011	0.0106	3.46e-09	0.802	242569	Allergic disease
169	rs2089358	1	37194103	T	C	-0.040822	0.0016	0.007	0.0063	2.75e-10	0.8047	242569	Allergic disease
170	rs3902952	16	61647589	T	C	0.0478373	-0.0017	0.008	0.0073	2.55e-10	0.8162	242569	Allergic disease
171	rs113851554	2	66750564	T	G	0.206201	-0.0029	0.014	0.0129	1.56e-51	0.8231	242569	Allergic disease
172	rs17005118	4	82288564	A	G	0.0421012	-0.0014	0.007	0.0065	6.13e-10	0.8282	242569	Allergic disease
173	rs9394502	6	38452503	T	C	-0.0544562	0.0012	0.006	0.0061	7.76e-18	0.8456	242569	Allergic disease
174	rs60565673	18	52906830	T	G	-0.0429075	-0.0011	0.006	0.0059	1.59e-12	0.8483	242569	Allergic disease
175	rs2737240	8	116657235	A	G	0.0363319	0.0012	0.007	0.0063	3.37e-08	0.8537	242569	Allergic disease
176	rs17083297	5	92995477	A	C	-0.0439519	0.0013	0.008	0.0077	1.6e-08	0.8648	242569	Allergic disease
177	rs9931543	16	56128782	T	C	0.0478373	0.0011	0.007	0.0065	1.11e-12	0.8694	242569	Allergic disease
178	rs35110063	3	43066558	A	G	0.0392207	0.0009	0.006	0.0058	8.82e-11	0.8735	242569	Allergic disease
179	rs1015438	16	51177517	A	G	0.0582689	-0.0012	0.008	0.0074	2.51e-14	0.876	242569	Allergic disease
180	rs62213452	2	210380152	T	G	0.0372958	0.0009	0.007	0.0065	2.39e-08	0.8861	242569	Allergic disease
181	rs10944696	6	94498850	A	G	-0.0377019	-0.0009	0.007	0.0063	7.99e-09	0.8901	242569	Allergic disease
182	rs214934	11	17193475	A	T	-0.0377019	-0.0008	0.006	0.0062	3.16e-09	0.8926	242569	Allergic disease
183	rs9373590	6	101212001	A	T	0.0401818	-0.0007	0.006	0.0057	2.18e-11	0.8982	242569	Allergic disease
184	rs2792990	9	125621610	C	G	0.0544882	0.0009	0.008	0.0082	1.15e-10	0.9092	242569	Allergic disease
185	rs6601080	5	179511043	A	G	0.0353671	0.0007	0.006	0.0061	2.21e-08	0.9128	242569	Allergic disease
186	rs35322724	16	77137324	A	C	0.0487902	0.0006	0.006	0.0058	3.75e-16	0.9133	242569	Allergic disease
187	rs2364921	3	158522463	T	C	-0.0335568	0.0006	0.006	0.0057	2.13e-08	0.9136	242569	Allergic disease
188	rs10947987	6	41754370	T	C	-0.0325232	0.0006	0.006	0.0058	4.08e-08	0.9229	242569	Allergic disease
189	rs152555	5	106849674	A	G	-0.0523465	-0.0008	0.008	0.0084	4.83e-10	0.924	242569	Allergic disease
190	rs12917449	15	74331659	A	C	-0.0418642	-0.0006	0.008	0.0073	2.97e-08	0.9381	242569	Allergic disease
191	rs6756610	2	147480394	C	G	0.0372958	-0.0004	0.006	0.0059	1.14e-09	0.9463	242569	Allergic disease
192	rs1567084	3	71435955	A	G	0.0334348	0.0003	0.006	0.0057	2.14e-08	0.9581	242569	Allergic disease
193	rs4858708	3	25154112	A	T	-0.0335568	0	0.006	0.0057	1.23e-08	0.9935	242569	Allergic disease
194	rs9964420	18	56824041	A	C	0.0353671	0	0.007	0.0063	4.54e-08	0.9937	242569	Allergic disease
195	rs874168	8	30849450	T	C	0.0344014	0	0.006	0.0057	7.95e-09	0.9947	242569	Allergic disease
196	rs2030672	7	21687925	C	G	0.0344014	0	0.006	0.0057	1.1e-08	1	242569	Allergic disease
1	rs667730	11	83277325	T	C	0.0334348	0.0142212	0.006	0.00626283	2.26e-08	0.02	394283	Asthma
2	rs28611339	8	10170037	T	G	0.0582689	0.022173	0.009	0.00982732	8.46e-11	0.026	394283	Asthma
3	rs61921611	12	66367726	T	C	-0.0439519	-0.0141411	0.006	0.00672579	7.84e-12	0.031	394283	Asthma
4	rs429358	19	45411941	T	C	0.0459289	0.0177184	0.008	0.00852437	2.13e-08	0.035	394283	Asthma
5	rs521484	7	49894349	A	G	-0.0397809	0.0143853	0.007	0.00732593	1.53e-08	0.038	394283	Asthma
6	rs3902952	16	61647589	T	C	0.0478373	0.0168529	0.008	0.00795346	2.55e-10	0.039	394283	Asthma
7	rs670501	7	108625185	T	C	0.0525924	-0.0162033	0.007	0.0075761	7.4e-13	0.04	394283	Asthma
8	rs8180817	7	114047542	C	G	-0.0491902	-0.013632	0.006	0.0062996	1.83e-16	0.041	394283	Asthma
9	rs12917449	15	74331659	A	C	-0.0418642	0.0145263	0.008	0.00780668	2.97e-08	0.054	394283	Asthma
10	rs176644	15	89913632	T	G	0.0353671	-0.0119304	0.006	0.00633226	9.49e-09	0.054	394283	Asthma
11	rs72899452	11	45415577	T	C	0.0741794	0.0222968	0.012	0.0125156	1e-09	0.054	394283	Asthma
12	rs9931543	16	56128782	T	C	0.0478373	0.0145562	0.007	0.00704414	1.11e-12	0.054	394283	Asthma
13	rs2388840	6	99598756	A	G	-0.036664	-0.0123027	0.006	0.00627543	1.37e-09	0.055	394283	Asthma
14	rs113851554	2	66750564	T	G	0.206201	-0.0263813	0.014	0.0137984	1.56e-51	0.061	394283	Asthma
15	rs12251016	10	21821918	A	T	-0.0387408	-0.0122259	0.006	0.00652752	3.89e-10	0.063	394283	Asthma
16	rs62264767	3	117642005	A	C	0.064851	0.0152561	0.008	0.00870109	1.63e-14	0.066	394283	Asthma
17	rs16903122	5	87693561	T	C	0.0554347	0.013142	0.007	0.00713784	9.04e-16	0.069	394283	Asthma
18	rs3131638	6	31475127	A	G	-0.0439519	-0.0207097	0.007	0.0114227	7.88e-10	0.078	394283	Asthma
19	rs35322724	16	77137324	A	C	0.0487902	-0.0111701	0.006	0.00629597	3.75e-16	0.079	394283	Asthma
20	rs10800992	1	190900576	T	C	0.0421012	0.00943641	0.006	0.00622027	3.84e-12	0.088	394283	Asthma
21	rs11679943	2	77724624	A	G	0.0372958	0.0106004	0.006	0.006491	3.16e-09	0.091	394283	Asthma
22	rs8076183	17	61024696	T	C	-0.0377019	-0.0102563	0.006	0.00624089	2.75e-10	0.092	394283	Asthma
23	rs11149313	13	85294881	A	G	0.0401818	0.0124839	0.007	0.00701622	2.38e-09	0.1	394283	Asthma
24	rs34490907	17	26933741	C	G	0.0535408	-0.0157996	0.009	0.00979823	1.76e-08	0.11	394283	Asthma
25	rs4981170	14	33412996	A	G	-0.0544562	0.0124918	0.008	0.0078529	7.33e-13	0.12	394283	Asthma
26	rs823247	2	2850540	T	C	-0.036664	0.00930041	0.006	0.0062213	5.25e-10	0.12	394283	Asthma
27	rs7402939	15	99183876	T	C	-0.0356272	-0.00917085	0.006	0.00645281	5.19e-09	0.16	394283	Asthma
28	rs1064939	11	118396331	A	T	0.130151	-0.0293979	0.02	0.020944	2.16e-10	0.17	394283	Asthma
29	rs1620977	1	72729142	A	G	0.0516432	0.00862293	0.007	0.00700142	2.27e-14	0.19	394283	Asthma
30	rs6562066	13	60532796	T	C	0.0392207	0.0085682	0.006	0.00642553	1.38e-10	0.19	394283	Asthma
31	rs1167132	12	43484487	T	C	0.0353671	0.00832528	0.006	0.00633997	8.73e-09	0.2	394283	Asthma
32	rs1731951	7	137075847	A	T	-0.0345914	-0.00798722	0.006	0.00628441	1.36e-08	0.21	394283	Asthma
33	rs1289939	1	117944435	T	C	-0.040822	-0.00891379	0.007	0.00733416	6e-09	0.22	394283	Asthma
34	rs10761240	9	96361922	A	G	-0.0429075	-0.00725509	0.006	0.00632894	2.12e-12	0.23	394283	Asthma
35	rs6601080	5	179511043	A	G	0.0353671	-0.00824841	0.006	0.00662432	2.21e-08	0.23	394283	Asthma
36	rs9527083	13	53991125	A	G	-0.0758017	-0.00821252	0.006	0.00663123	1.61e-32	0.24	394283	Asthma
37	rs1147852	6	147980909	A	G	0.0392207	0.00767239	0.006	0.00670896	9.94e-10	0.25	394283	Asthma
38	rs2364921	3	158522463	T	C	-0.0335568	0.00700839	0.006	0.00621249	2.13e-08	0.25	394283	Asthma
39	rs1530938	2	236900633	A	G	0.0363319	0.007739	0.006	0.00622922	8.82e-10	0.27	394283	Asthma
40	rs7571486	2	176473295	A	G	-0.0387408	-0.00822099	0.007	0.00714613	1.4e-08	0.27	394283	Asthma
41	rs9394502	6	38452503	T	C	-0.0544562	-0.00744851	0.006	0.00658416	7.76e-18	0.29	394283	Asthma
42	rs224029	10	64519299	T	C	-0.0387408	-0.00662968	0.006	0.00631338	2.51e-10	0.3	394283	Asthma
43	rs152555	5	106849674	A	G	-0.0523465	-0.00906935	0.008	0.00872263	4.83e-10	0.31	394283	Asthma
44	rs2286729	12	6873818	A	G	0.0695261	-0.0105102	0.011	0.010935	5.37e-11	0.33	394283	Asthma
45	rs11722569	4	112822731	T	C	0.0344014	-0.007219	0.006	0.00653067	2.91e-08	0.34	394283	Asthma
46	rs12924275	16	9191790	T	C	0.0382587	-0.00679229	0.007	0.00698317	1.93e-08	0.34	394283	Asthma
47	rs62383308	5	165460085	A	G	-0.05975	-0.0112406	0.011	0.0112937	3.98e-08	0.34	394283	Asthma
48	rs10947987	6	41754370	T	C	-0.0325232	-0.00513981	0.006	0.00622799	4.08e-08	0.35	394283	Asthma
49	rs4260410	3	178469932	T	C	0.0344014	0.00690411	0.006	0.00655053	4.87e-08	0.35	394283	Asthma
50	rs6756610	2	147480394	C	G	0.0372958	0.00600855	0.006	0.00643927	1.14e-09	0.36	394283	Asthma
51	rs9889282	17	50259142	A	C	-0.0418642	0.00576115	0.006	0.00637373	4.7e-12	0.37	394283	Asthma
52	rs1536053	13	111982291	T	C	-0.0377019	-0.00577727	0.006	0.00667969	6.04e-09	0.38	394283	Asthma
53	rs35539975	5	91607148	A	G	0.0421012	0.0059455	0.007	0.00744114	4.49e-09	0.38	394283	Asthma
54	rs17025198	3	88001713	A	G	0.0411419	-0.00648767	0.007	0.0076801	2.19e-08	0.39	394283	Asthma
55	rs12520974	5	61514611	T	C	-0.0356272	-0.00557928	0.006	0.00618934	1.69e-09	0.44	394283	Asthma
56	rs908668	19	56134038	T	C	0.0497421	0.00578046	0.007	0.00760219	1.41e-11	0.44	394283	Asthma
57	rs12030482	1	96961268	A	T	0.0411419	0.00468248	0.007	0.00744559	8.16e-09	0.45	394283	Asthma
58	rs2737240	8	116657235	A	G	0.0363319	-0.0051836	0.007	0.00680006	3.37e-08	0.45	394283	Asthma
59	rs77641763	9	140265782	T	C	0.07139	0.00637099	0.009	0.00936262	6.53e-15	0.45	394283	Asthma
60	rs62158170	2	114082175	A	G	0.0657877	0.00553243	0.007	0.00755632	1.2e-19	0.46	394283	Asthma
61	rs9964420	18	56824041	A	C	0.0353671	-0.00587066	0.007	0.00675271	4.54e-08	0.46	394283	Asthma
62	rs17005118	4	82288564	A	G	0.0421012	-0.00505961	0.007	0.00702729	6.13e-10	0.47	394283	Asthma
63	rs75932578	7	106844694	T	C	-0.0397809	0.00645993	0.007	0.00752328	4.15e-08	0.47	394283	Asthma
64	rs4238755	16	52746089	A	C	-0.0429075	0.00388956	0.007	0.00702546	2.3e-10	0.49	394283	Asthma
65	rs1927902	9	120518991	T	C	0.0525924	0.00430832	0.007	0.00712467	1.15e-14	0.5	394283	Asthma
66	rs12991815	2	68071990	C	G	0.0401818	-0.00549844	0.006	0.00627828	3.02e-11	0.51	394283	Asthma
67	rs1861412	2	58893065	A	G	0.0382587	-0.00359762	0.006	0.00625402	1.67e-10	0.52	394283	Asthma
68	rs324017	12	57487814	A	C	0.0392207	0.00498518	0.007	0.00679954	1.61e-09	0.53	394283	Asthma
69	rs6589988	11	99126016	A	G	-0.0377019	0.00475519	0.006	0.00661999	4.7e-09	0.53	394283	Asthma
70	rs6702604	1	107190062	A	G	-0.036664	-0.0040654	0.006	0.00626812	1.3e-09	0.56	394283	Asthma
71	rs4767645	12	118385788	T	G	-0.036664	-0.00294603	0.006	0.00626512	6.47e-10	0.6	394283	Asthma
72	rs4858708	3	25154112	A	T	-0.0335568	-0.00342589	0.006	0.0062146	1.23e-08	0.6	394283	Asthma
73	rs66674044	16	19904344	A	T	-0.05975	-0.00518347	0.009	0.00886068	2.18e-12	0.61	394283	Asthma
74	rs12912299	15	38897857	T	C	-0.0429075	-0.0033876	0.006	0.00623661	4.42e-13	0.62	394283	Asthma
75	rs55972276	5	135653737	A	C	0.0732505	-0.00412777	0.009	0.00895489	4.19e-17	0.62	394283	Asthma
76	rs62429521	6	140324582	A	C	0.0506931	0.00397006	0.008	0.00873464	1.78e-09	0.62	394283	Asthma
77	rs1937447	1	66358242	C	G	-0.0387408	-0.00353373	0.007	0.00721654	2.08e-08	0.63	394283	Asthma
78	rs2221119	11	88598444	C	G	0.0363319	0.00256232	0.006	0.00623453	2e-09	0.63	394283	Asthma
79	rs75452188	2	67134426	A	G	0.0516432	0.00446364	0.009	0.00944911	1.58e-08	0.64	394283	Asthma
80	rs701394	5	80296487	A	G	-0.0356272	0.00349877	0.006	0.00644528	6.83e-09	0.65	394283	Asthma
81	rs2598293	7	133989882	T	C	0.0353671	-0.00216846	0.006	0.00619183	2.48e-09	0.67	394283	Asthma
82	rs7475916	10	77771194	C	G	-0.036664	0.00319759	0.006	0.00650337	6.7e-09	0.67	394283	Asthma
83	rs60565673	18	52906830	T	G	-0.0429075	-0.00236044	0.006	0.00640114	1.59e-12	0.68	394283	Asthma
84	rs17083297	5	92995477	A	C	-0.0439519	-0.00168724	0.008	0.00810876	1.6e-08	0.69	394283	Asthma
85	rs623025	1	201765094	T	C	-0.0377019	0.00248745	0.007	0.00711183	3.16e-08	0.71	394283	Asthma
86	rs11650304	17	46035001	C	G	0.0667236	-0.00378366	0.012	0.0122404	1.23e-08	0.72	394283	Asthma
87	rs4699157	4	106055212	T	C	-0.0812101	0.00407434	0.015	0.0150319	3.98e-08	0.74	394283	Asthma
88	rs699844	1	74878253	A	G	0.0601539	-0.00490951	0.011	0.0112513	4.11e-08	0.74	394283	Asthma
89	rs9563886	13	61720066	T	C	-0.0335568	-0.00181392	0.006	0.00632685	3.08e-08	0.74	394283	Asthma
90	rs12310246	12	84700945	A	G	0.0449734	-0.00210073	0.007	0.00718302	4.74e-11	0.77	394283	Asthma
91	rs7044885	9	81739348	C	G	-0.040822	0.000737893	0.006	0.00624887	5.67e-12	0.77	394283	Asthma
92	rs76145129	20	62670427	T	G	-0.0502412	-0.00152022	0.009	0.0093954	2.73e-08	0.77	394283	Asthma
93	rs72657797	4	90820809	T	C	-0.0555127	-0.00165692	0.008	0.00814109	1.52e-12	0.78	394283	Asthma
94	rs1519102	2	66677816	C	G	-0.036664	-0.00232688	0.006	0.00669451	1.9e-08	0.79	394283	Asthma
95	rs1015438	16	51177517	A	G	0.0582689	0.00223457	0.008	0.00795793	2.51e-14	0.82	394283	Asthma
96	rs6967168	7	132672192	T	G	-0.0439519	0.00137352	0.007	0.00717057	1.39e-10	0.82	394283	Asthma
97	rs17643634	8	91650818	T	C	-0.05975	0.00130739	0.008	0.00834807	1.34e-13	0.83	394283	Asthma
98	rs647905	11	121534938	T	C	0.0334348	-0.00120022	0.006	0.00620004	2.87e-08	0.83	394283	Asthma
99	rs2838787	21	46539725	A	G	-0.0356272	-0.00154608	0.006	0.00635833	7.65e-09	0.85	394283	Asthma
100	rs6510033	19	30710785	A	G	-0.036664	0.00232435	0.007	0.0069553	4.66e-08	0.85	394283	Asthma
101	rs10758593	9	4292083	A	G	-0.0356272	0.000534392	0.006	0.00631592	4.9e-09	0.86	394283	Asthma
102	rs11756035	6	18843810	C	G	0.0506931	-0.00117572	0.009	0.00930693	1.29e-08	0.86	394283	Asthma
103	rs10756571	9	14534505	T	C	0.0363319	0.000851146	0.006	0.00669863	1.8e-08	0.87	394283	Asthma
104	rs56097173	2	44262449	T	C	0.0401818	-0.000719308	0.006	0.00664326	2.69e-10	0.87	394283	Asthma
105	rs314281	6	105400605	T	C	-0.0429075	0.000938776	0.006	0.0062118	6.03e-13	0.89	394283	Asthma
106	rs7040224	9	134886837	A	G	0.0372958	0.00140296	0.006	0.00664885	4.24e-09	0.9	394283	Asthma
107	rs17520265	7	119674508	A	G	-0.0910194	-0.000372013	0.016	0.016531	2.87e-08	0.92	394283	Asthma
108	rs8180457	5	107209814	T	C	-0.0555127	0.000871199	0.008	0.00846106	1.12e-11	0.92	394283	Asthma
109	rs7992992	13	54721699	A	G	0.0506931	-0.000309626	0.009	0.00925854	1.15e-08	0.94	394283	Asthma
110	rs9540729	13	66947124	A	T	0.0363319	0.000142695	0.006	0.00619734	1.4e-09	0.96	394283	Asthma
111	rs2867690	20	41972028	T	C	0.0421012	-0.000401079	0.008	0.008047	3.7e-08	0.97	394283	Asthma
112	rs742760	20	50985290	A	T	0.0430595	-0.000780988	0.008	0.007981	2.48e-08	0.97	394283	Asthma
113	rs118166957	9	8858043	T	C	0.0676586	0.00162442	0.008	0.00842714	1.95e-16	0.98	394283	Asthma
1	rs1031654	13	54382035	A	C	-0.0512933	-0.0435	0.007	0.0273	3.88e-12	0.112	30810	Moderate-severe asthma
2	rs1038093	15	74012409	T	C	0.0392207	-0.0216	0.006	0.0228	2.47e-10	0.345	30810	Moderate-severe asthma
3	rs10502966	18	50748499	A	G	-0.0387408	0.00823	0.006	0.0223	8.54e-11	0.712	30810	Moderate-severe asthma
4	rs1064939	11	118396331	A	T	0.130151	0.0308	0.02	0.0832	2.16e-10	0.712	30810	Moderate-severe asthma
5	rs10756571	9	14534505	T	C	0.0363319	-0.00416	0.006	0.0239	1.8e-08	0.862	30810	Moderate-severe asthma
6	rs10800992	1	190900576	T	C	0.0421012	0.0133	0.006	0.0221	3.84e-12	0.547	30810	Moderate-severe asthma
7	rs10825503	10	57177470	T	G	0.0334348	-0.00626	0.006	0.0221	1.43e-08	0.777	30810	Moderate-severe asthma
8	rs10865954	3	49211989	T	C	0.0421012	0.000658	0.006	0.0233	1.92e-11	0.977	30810	Moderate-severe asthma
9	rs10898940	11	73455292	A	C	0.0344014	0.00113	0.006	0.0223	8.09e-09	0.96	30810	Moderate-severe asthma
10	rs10928256	2	146458738	T	C	0.0344014	-0.0214	0.006	0.0228	1.61e-08	0.35	30810	Moderate-severe asthma
11	rs10944696	6	94498850	A	G	-0.0377019	-0.018	0.007	0.0243	7.99e-09	0.459	30810	Moderate-severe asthma
12	rs10947428	6	33647058	T	C	-0.0682788	-0.0135	0.007	0.027	9.06e-21	0.618	30810	Moderate-severe asthma
13	rs10947987	6	41754370	T	C	-0.0325232	0.00514	0.006	0.022	4.08e-08	0.815	30810	Moderate-severe asthma
14	rs10955647	8	114154187	T	G	0.0334348	0.0141	0.006	0.022	1.84e-08	0.521	30810	Moderate-severe asthma
15	rs11001276	10	76825638	A	T	-0.0377019	-0.00914	0.007	0.0252	2.52e-08	0.717	30810	Moderate-severe asthma
16	rs11090039	22	41496800	A	G	0.0392207	0.0401	0.007	0.0243	1.82e-09	0.0991	30810	Moderate-severe asthma
17	rs11119409	1	210293333	T	C	-0.0345914	0.0203	0.006	0.0225	1.19e-08	0.367	30810	Moderate-severe asthma
18	rs11149313	13	85294881	A	G	0.0401818	0.00046	0.007	0.0235	2.38e-09	0.984	30810	Moderate-severe asthma
19	rs1147852	6	147980909	A	G	0.0392207	-0.0145	0.006	0.0238	9.94e-10	0.543	30810	Moderate-severe asthma
20	rs11588755	1	57819204	A	G	-0.0345914	0.0256	0.006	0.022	5.14e-09	0.245	30810	Moderate-severe asthma
21	rs11605348	11	47606483	A	G	-0.0449974	-0.0255	0.006	0.0234	7.01e-13	0.276	30810	Moderate-severe asthma
22	rs116466468	2	159137557	T	C	0.0440169	0.0292	0.007	0.0259	2.11e-10	0.258	30810	Moderate-severe asthma
23	rs11650304	17	46035001	C	G	0.0667236	0.00329	0.012	0.0435	1.23e-08	0.94	30810	Moderate-severe asthma
24	rs1167132	12	43484487	T	C	0.0353671	0.000302	0.006	0.0225	8.73e-09	0.989	30810	Moderate-severe asthma
25	rs11679943	2	77724624	A	G	0.0372958	0.0445	0.006	0.023	3.16e-09	0.0535	30810	Moderate-severe asthma
26	rs11722569	4	112822731	T	C	0.0344014	-0.000262	0.006	0.0234	2.91e-08	0.991	30810	Moderate-severe asthma
27	rs11756035	6	18843810	C	G	0.0506931	0.02	0.009	0.0332	1.29e-08	0.547	30810	Moderate-severe asthma
28	rs11803128	1	190060095	A	G	-0.040822	-0.0293	0.006	0.0232	6.85e-11	0.207	30810	Moderate-severe asthma
29	rs118166957	9	8858043	T	C	0.0676586	0.0277	0.008	0.0304	1.95e-16	0.361	30810	Moderate-severe asthma
30	rs12030482	1	96961268	A	T	0.0411419	-0.0206	0.007	0.0266	8.16e-09	0.438	30810	Moderate-severe asthma
31	rs12187443	5	102660400	T	C	0.0401818	-0.00122	0.006	0.0234	1.64e-10	0.959	30810	Moderate-severe asthma
32	rs12251016	10	21821918	A	T	-0.0387408	-0.0265	0.006	0.0232	3.89e-10	0.253	30810	Moderate-severe asthma
33	rs12310246	12	84700945	A	G	0.0449734	0.0525	0.007	0.0255	4.74e-11	0.0397	30810	Moderate-severe asthma
34	rs12520974	5	61514611	T	C	-0.0356272	-0.0156	0.006	0.0219	1.69e-09	0.476	30810	Moderate-severe asthma
35	rs12605642	18	31313965	T	G	0.0353671	0.0243	0.006	0.022	2.13e-09	0.268	30810	Moderate-severe asthma
36	rs12666306	7	115082406	A	G	0.0421012	0.0201	0.006	0.0224	2.24e-12	0.371	30810	Moderate-severe asthma
37	rs12790660	11	57667222	T	C	-0.0397809	-0.0158	0.006	0.0235	4.49e-10	0.501	30810	Moderate-severe asthma
38	rs1289939	1	117944435	T	C	-0.040822	-0.0345	0.007	0.026	6e-09	0.184	30810	Moderate-severe asthma
39	rs12912299	15	38897857	T	C	-0.0429075	-0.00554	0.006	0.0221	4.42e-13	0.802	30810	Moderate-severe asthma
40	rs12917449	15	74331659	A	C	-0.0418642	0.0363	0.008	0.0278	2.97e-08	0.192	30810	Moderate-severe asthma
41	rs12924275	16	9191790	T	C	0.0382587	0.00934	0.007	0.0247	1.93e-08	0.705	30810	Moderate-severe asthma
42	rs12983032	19	5073447	A	G	-0.0429075	-0.00393	0.006	0.0231	1.07e-11	0.865	30810	Moderate-severe asthma
43	rs12991815	2	68071990	C	G	0.0401818	-0.00567	0.006	0.0223	3.02e-11	0.799	30810	Moderate-severe asthma
44	rs13010288	2	51824512	T	G	-0.05975	-0.0353	0.009	0.0335	9.26e-12	0.292	30810	Moderate-severe asthma
45	rs13135092	4	103198082	A	G	-0.0888312	-0.0985	0.011	0.0405	2.53e-16	0.0151	30810	Moderate-severe asthma
46	rs13138995	4	148987430	A	G	0.0344014	0.0165	0.006	0.0227	1.97e-08	0.467	30810	Moderate-severe asthma
47	rs138678612	6	30932223	A	G	-0.116534	-0.146	0.02	0.0703	1.41e-08	0.038	30810	Moderate-severe asthma
48	rs1519102	2	66677816	C	G	-0.036664	0.0107	0.006	0.0239	1.9e-08	0.655	30810	Moderate-severe asthma
49	rs1530938	2	236900633	A	G	0.0363319	0.018	0.006	0.0223	8.82e-10	0.42	30810	Moderate-severe asthma
50	rs1536053	13	111982291	T	C	-0.0377019	-0.00328	0.006	0.0238	6.04e-09	0.891	30810	Moderate-severe asthma
51	rs1567084	3	71435955	A	G	0.0334348	0.0173	0.006	0.0221	2.14e-08	0.435	30810	Moderate-severe asthma
52	rs1580173	3	107955515	A	G	0.0334348	0.0424	0.006	0.0224	2.28e-08	0.0584	30810	Moderate-severe asthma
53	rs16903122	5	87693561	T	C	0.0554347	0.0148	0.007	0.0253	9.04e-16	0.558	30810	Moderate-severe asthma
54	rs16990210	4	34720226	T	C	-0.0460439	0.0199	0.008	0.0306	1.97e-08	0.516	30810	Moderate-severe asthma
55	rs17005118	4	82288564	A	G	0.0421012	-0.00946	0.007	0.0248	6.13e-10	0.703	30810	Moderate-severe asthma
56	rs17025198	3	88001713	A	G	0.0411419	-0.029	0.007	0.0271	2.19e-08	0.284	30810	Moderate-severe asthma
57	rs17223714	5	50492629	A	G	0.0459289	-0.01	0.007	0.027	2.44e-10	0.712	30810	Moderate-severe asthma
58	rs1731951	7	137075847	A	T	-0.0345914	-0.036	0.006	0.0226	1.36e-08	0.111	30810	Moderate-severe asthma
59	rs17367725	5	107112116	T	C	-0.0356272	0.00577	0.006	0.0232	9.29e-09	0.803	30810	Moderate-severe asthma
60	rs17520265	7	119674508	A	G	-0.0910194	-0.0443	0.016	0.059	2.87e-08	0.452	30810	Moderate-severe asthma
61	rs17643634	8	91650818	T	C	-0.05975	0.0187	0.008	0.0293	1.34e-13	0.523	30810	Moderate-severe asthma
62	rs176644	15	89913632	T	G	0.0353671	0.0125	0.006	0.0225	9.49e-09	0.579	30810	Moderate-severe asthma
63	rs1861412	2	58893065	A	G	0.0382587	-0.0177	0.006	0.0222	1.67e-10	0.427	30810	Moderate-severe asthma
64	rs190073	7	10985188	A	G	-0.0335568	-0.0386	0.006	0.0225	2.86e-08	0.086	30810	Moderate-severe asthma
65	rs2030672	7	21687925	C	G	0.0344014	0.00362	0.006	0.0221	1.1e-08	0.87	30810	Moderate-severe asthma
66	rs2089358	1	37194103	T	C	-0.040822	-0.0202	0.007	0.0244	2.75e-10	0.407	30810	Moderate-severe asthma
67	rs214934	11	17193475	A	T	-0.0377019	0.0108	0.006	0.0236	3.16e-09	0.647	30810	Moderate-severe asthma
68	rs2216427	3	180785697	C	G	0.0353671	-0.00894	0.006	0.0232	1.6e-08	0.7	30810	Moderate-severe asthma
69	rs2221119	11	88598444	C	G	0.0363319	-0.0017	0.006	0.0222	2e-09	0.939	30810	Moderate-severe asthma
70	rs2364921	3	158522463	T	C	-0.0335568	0.0278	0.006	0.0221	2.13e-08	0.208	30810	Moderate-severe asthma
71	rs2388840	6	99598756	A	G	-0.036664	-0.000396	0.006	0.0224	1.37e-09	0.986	30810	Moderate-severe asthma
72	rs2389631	13	96932868	A	C	-0.0397809	-0.0384	0.006	0.0234	2.03e-10	0.101	30810	Moderate-severe asthma
73	rs2431108	5	103947968	T	C	-0.0534008	-0.00286	0.006	0.0233	7.83e-17	0.902	30810	Moderate-severe asthma
74	rs2598293	7	133989882	T	C	0.0353671	0.0494	0.006	0.0219	2.48e-09	0.0242	30810	Moderate-severe asthma
75	rs2737240	8	116657235	A	G	0.0363319	0.00159	0.007	0.0245	3.37e-08	0.948	30810	Moderate-severe asthma
76	rs2792990	9	125621610	C	G	0.0544882	-0.0149	0.008	0.0308	1.15e-10	0.628	30810	Moderate-severe asthma
77	rs28552587	8	103356226	A	G	0.0334348	-0.00785	0.006	0.0222	3.3e-08	0.724	30810	Moderate-severe asthma
78	rs28582096	12	123856998	A	G	-0.0544562	-0.0515	0.007	0.0273	1.74e-13	0.0597	30810	Moderate-severe asthma
79	rs28611339	8	10170037	T	G	0.0582689	-0.00615	0.009	0.0324	8.46e-11	0.849	30810	Moderate-severe asthma
80	rs2867690	20	41972028	T	C	0.0421012	0.0531	0.008	0.029	3.7e-08	0.0668	30810	Moderate-severe asthma
81	rs314281	6	105400605	T	C	-0.0429075	0.0143	0.006	0.0221	6.03e-13	0.516	30810	Moderate-severe asthma
82	rs3184470	16	715164	A	G	-0.0377019	-0.000661	0.006	0.0232	9.73e-10	0.977	30810	Moderate-severe asthma
83	rs324017	12	57487814	A	C	0.0392207	-0.0361	0.007	0.0241	1.61e-09	0.134	30810	Moderate-severe asthma
84	rs34490907	17	26933741	C	G	0.0535408	-0.0133	0.009	0.0343	1.76e-08	0.698	30810	Moderate-severe asthma
85	rs34967082	2	215382654	A	G	0.0353671	0.00184	0.006	0.0237	4.34e-09	0.938	30810	Moderate-severe asthma
86	rs35110063	3	43066558	A	G	0.0392207	0.00684	0.006	0.0222	8.82e-11	0.758	30810	Moderate-severe asthma
87	rs35322724	16	77137324	A	C	0.0487902	-0.000974	0.006	0.0228	3.75e-16	0.966	30810	Moderate-severe asthma
88	rs3774751	3	50209053	T	G	-0.040822	-0.032	0.006	0.0222	7.32e-12	0.149	30810	Moderate-severe asthma
89	rs4090240	9	77118987	T	C	-0.0387408	-0.0114	0.007	0.0245	8.46e-09	0.643	30810	Moderate-severe asthma
90	rs4260410	3	178469932	T	C	0.0344014	-0.0216	0.006	0.0233	4.87e-08	0.354	30810	Moderate-severe asthma
91	rs4502882	5	153093998	T	C	-0.0387408	-0.0215	0.006	0.0235	7.96e-10	0.36	30810	Moderate-severe asthma
92	rs4588900	8	73890425	A	G	0.0334348	-0.00187	0.006	0.0219	1.57e-08	0.932	30810	Moderate-severe asthma
93	rs4592425	11	62697813	T	G	0.0401818	0.023	0.006	0.024	4.31e-10	0.339	30810	Moderate-severe asthma
94	rs4643373	17	47123423	T	C	0.0411419	0.0129	0.007	0.0243	1.58e-10	0.595	30810	Moderate-severe asthma
95	rs4664299	2	160570033	T	C	-0.040822	-0.0411	0.007	0.0259	4.95e-09	0.113	30810	Moderate-severe asthma
96	rs4699157	4	106055212	T	C	-0.0812101	0.0452	0.015	0.0523	3.98e-08	0.388	30810	Moderate-severe asthma
97	rs4709655	6	163280204	T	C	-0.0544562	-0.0706	0.009	0.0343	3.09e-09	0.0398	30810	Moderate-severe asthma
98	rs4767645	12	118385788	T	G	-0.036664	0.0111	0.006	0.0222	6.47e-10	0.616	30810	Moderate-severe asthma
99	rs4788203	16	29978827	A	G	-0.0345914	0.0207	0.006	0.0225	6.32e-09	0.357	30810	Moderate-severe asthma
100	rs4858708	3	25154112	A	T	-0.0335568	-0.00896	0.006	0.0223	1.23e-08	0.688	30810	Moderate-severe asthma
101	rs492858	3	155432229	T	C	-0.0661398	0.0813	0.011	0.0412	3.46e-09	0.0484	30810	Moderate-severe asthma
102	rs4981170	14	33412996	A	G	-0.0544562	0.0316	0.008	0.0279	7.33e-13	0.257	30810	Moderate-severe asthma
103	rs521484	7	49894349	A	G	-0.0397809	0.0315	0.007	0.0262	1.53e-08	0.23	30810	Moderate-severe asthma
104	rs55772859	2	208042581	A	C	0.0421012	0.00654	0.006	0.0236	4.82e-11	0.782	30810	Moderate-severe asthma
105	rs55972276	5	135653737	A	C	0.0732505	0.0129	0.009	0.0321	4.19e-17	0.688	30810	Moderate-severe asthma
106	rs56097173	2	44262449	T	C	0.0401818	0.0436	0.006	0.0236	2.69e-10	0.064	30810	Moderate-severe asthma
107	rs56133505	11	72348039	A	G	0.0411419	0.02	0.006	0.0221	5.59e-12	0.366	30810	Moderate-severe asthma
108	rs566673	11	66401373	T	G	-0.0387408	-0.0752	0.006	0.0221	1.18e-10	0.000678	30810	Moderate-severe asthma
109	rs5877	1	173878862	T	C	0.0363319	0.0292	0.006	0.0237	1.23e-08	0.218	30810	Moderate-severe asthma
110	rs6019663	20	47774512	T	C	0.0401818	0.0354	0.007	0.024	6.47e-10	0.141	30810	Moderate-severe asthma
111	rs60565673	18	52906830	T	G	-0.0429075	-0.028	0.006	0.0227	1.59e-12	0.217	30810	Moderate-severe asthma
112	rs6119267	20	31163914	C	G	-0.05975	0.00435	0.006	0.0237	2.32e-20	0.854	30810	Moderate-severe asthma
113	rs61921611	12	66367726	T	C	-0.0439519	-0.0189	0.006	0.0238	7.84e-12	0.427	30810	Moderate-severe asthma
114	rs62068188	17	2400876	T	C	0.0487902	-0.00163	0.008	0.0297	1.18e-09	0.956	30810	Moderate-severe asthma
115	rs62158170	2	114082175	A	G	0.0657877	0.0114	0.007	0.0269	1.2e-19	0.673	30810	Moderate-severe asthma
116	rs62213452	2	210380152	T	G	0.0372958	-0.0155	0.007	0.0244	2.39e-08	0.525	30810	Moderate-severe asthma
117	rs62264767	3	117642005	A	C	0.064851	0.00194	0.008	0.0311	1.63e-14	0.95	30810	Moderate-severe asthma
118	rs62301574	4	22050165	C	G	-0.0418642	0.0286	0.007	0.0272	1.37e-08	0.293	30810	Moderate-severe asthma
119	rs623025	1	201765094	T	C	-0.0377019	0.0313	0.007	0.0253	3.16e-08	0.216	30810	Moderate-severe asthma
120	rs62383308	5	165460085	A	G	-0.05975	-0.05	0.011	0.0393	3.98e-08	0.203	30810	Moderate-severe asthma
121	rs62429521	6	140324582	A	C	0.0506931	0.0272	0.008	0.0313	1.78e-09	0.384	30810	Moderate-severe asthma
122	rs6457796	6	34828553	T	C	-0.0387408	0.00696	0.007	0.0248	1.12e-08	0.779	30810	Moderate-severe asthma
123	rs6465151	7	88310899	T	C	0.0563803	0.0264	0.009	0.0314	1.9e-09	0.4	30810	Moderate-severe asthma
124	rs6545798	2	60521311	A	T	-0.040822	0.057	0.006	0.0223	1.19e-11	0.0106	30810	Moderate-severe asthma
125	rs6562066	13	60532796	T	C	0.0392207	0.0356	0.006	0.0232	1.38e-10	0.126	30810	Moderate-severe asthma
126	rs6589988	11	99126016	A	G	-0.0377019	0.015	0.006	0.0233	4.7e-09	0.52	30810	Moderate-severe asthma
127	rs6597649	9	133786652	T	C	0.0334348	0.00719	0.006	0.0225	3.05e-08	0.749	30810	Moderate-severe asthma
128	rs6601080	5	179511043	A	G	0.0353671	-0.0229	0.006	0.0235	2.21e-08	0.33	30810	Moderate-severe asthma
129	rs6606731	12	109982578	A	T	0.0430595	0.0299	0.008	0.0279	1.51e-08	0.285	30810	Moderate-severe asthma
130	rs66674044	16	19904344	A	T	-0.05975	-0.0862	0.009	0.0315	2.18e-12	0.00618	30810	Moderate-severe asthma
131	rs667730	11	83277325	T	C	0.0334348	-0.0127	0.006	0.0214	2.26e-08	0.553	30810	Moderate-severe asthma
132	rs6702604	1	107190062	A	G	-0.036664	-0.00326	0.006	0.0216	1.3e-09	0.88	30810	Moderate-severe asthma
133	rs670501	7	108625185	T	C	0.0525924	-0.0284	0.007	0.0269	7.4e-13	0.291	30810	Moderate-severe asthma
134	rs671985	8	60914783	A	G	-0.0377019	0.00334	0.006	0.0222	2.79e-10	0.88	30810	Moderate-severe asthma
135	rs6734957	2	42813247	T	G	-0.0418642	-0.0095	0.007	0.0259	1.82e-09	0.714	30810	Moderate-severe asthma
136	rs6756610	2	147480394	C	G	0.0372958	-0.00682	0.006	0.0229	1.14e-09	0.766	30810	Moderate-severe asthma
137	rs6808140	3	10581380	T	C	0.0392207	-0.00173	0.006	0.0221	5.35e-11	0.938	30810	Moderate-severe asthma
138	rs6888135	5	141254063	A	C	0.0382587	-0.0145	0.006	0.0221	1.21e-10	0.513	30810	Moderate-severe asthma
139	rs6967168	7	132672192	T	G	-0.0439519	-0.0258	0.007	0.0253	1.39e-10	0.308	30810	Moderate-severe asthma
140	rs699844	1	74878253	A	G	0.0601539	-0.0609	0.011	0.0407	4.11e-08	0.135	30810	Moderate-severe asthma
141	rs7040224	9	134886837	A	G	0.0372958	0.0195	0.006	0.0235	4.24e-09	0.407	30810	Moderate-severe asthma
142	rs7044885	9	81739348	C	G	-0.040822	-0.0254	0.006	0.0223	5.67e-12	0.254	30810	Moderate-severe asthma
143	rs715338	15	57215867	A	G	0.0411419	-0.0194	0.006	0.0225	7.85e-12	0.387	30810	Moderate-severe asthma
144	rs7168238	15	66709386	C	G	0.0639133	0.0806	0.011	0.0418	1.8e-08	0.0539	30810	Moderate-severe asthma
145	rs7214267	17	43157709	A	G	-0.0439519	-0.0486	0.006	0.0224	5.09e-13	0.0295	30810	Moderate-severe asthma
146	rs72773790	9	139109080	T	C	0.0372958	-0.045	0.006	0.0235	3.71e-09	0.0557	30810	Moderate-severe asthma
147	rs72820274	2	104412924	A	G	0.0344014	-0.0148	0.006	0.0224	1.28e-08	0.507	30810	Moderate-severe asthma
148	rs72899452	11	45415577	T	C	0.0741794	0.0455	0.012	0.0444	1e-09	0.305	30810	Moderate-severe asthma
149	rs73671843	7	3520024	A	G	-0.0555127	-0.0234	0.009	0.0349	5.49e-10	0.502	30810	Moderate-severe asthma
150	rs7402939	15	99183876	T	C	-0.0356272	0.00947	0.006	0.0229	5.19e-09	0.679	30810	Moderate-severe asthma
151	rs742760	20	50985290	A	T	0.0430595	0.00627	0.008	0.0284	2.48e-08	0.825	30810	Moderate-severe asthma
152	rs7475916	10	77771194	C	G	-0.036664	-0.00846	0.006	0.0231	6.7e-09	0.714	30810	Moderate-severe asthma
153	rs75452188	2	67134426	A	G	0.0516432	0.0272	0.009	0.0338	1.58e-08	0.421	30810	Moderate-severe asthma
154	rs7571486	2	176473295	A	G	-0.0387408	-0.0152	0.007	0.0253	1.4e-08	0.548	30810	Moderate-severe asthma
155	rs75932578	7	106844694	T	C	-0.0397809	0.0483	0.007	0.0269	4.15e-08	0.0725	30810	Moderate-severe asthma
156	rs7599697	2	239231477	T	C	-0.036664	-0.0177	0.006	0.023	5e-09	0.442	30810	Moderate-severe asthma
157	rs76145129	20	62670427	T	G	-0.0502412	-0.00772	0.009	0.0336	2.73e-08	0.818	30810	Moderate-severe asthma
158	rs7615602	3	18718055	C	G	-0.0397809	0.00966	0.007	0.0248	2.59e-09	0.697	30810	Moderate-severe asthma
159	rs77641763	9	140265782	T	C	0.07139	-0.0609	0.009	0.0336	6.53e-15	0.0695	30810	Moderate-severe asthma
160	rs7992992	13	54721699	A	G	0.0506931	0.0546	0.009	0.0327	1.15e-08	0.095	30810	Moderate-severe asthma
161	rs8076183	17	61024696	T	C	-0.0377019	0.00791	0.006	0.0222	2.75e-10	0.722	30810	Moderate-severe asthma
162	rs8180457	5	107209814	T	C	-0.0555127	-0.0407	0.008	0.03	1.12e-11	0.175	30810	Moderate-severe asthma
163	rs8180817	7	114047542	C	G	-0.0491902	0.017	0.006	0.0227	1.83e-16	0.454	30810	Moderate-severe asthma
164	rs823247	2	2850540	T	C	-0.036664	0.0267	0.006	0.0222	5.25e-10	0.228	30810	Moderate-severe asthma
165	rs830716	16	12323509	C	G	0.0449734	-0.0262	0.007	0.0245	8.68e-12	0.285	30810	Moderate-severe asthma
166	rs871994	8	35190619	A	C	0.0353671	-0.0119	0.006	0.022	5.5e-09	0.589	30810	Moderate-severe asthma
167	rs874168	8	30849450	T	C	0.0344014	0.00701	0.006	0.0221	7.95e-09	0.751	30810	Moderate-severe asthma
168	rs908668	19	56134038	T	C	0.0497421	0.0216	0.007	0.0271	1.41e-11	0.426	30810	Moderate-severe asthma
169	rs910187	20	45841052	A	G	-0.0345914	-0.0201	0.006	0.0228	1.63e-08	0.377	30810	Moderate-severe asthma
170	rs9373590	6	101212001	A	T	0.0401818	0.00778	0.006	0.0221	2.18e-11	0.725	30810	Moderate-severe asthma
171	rs9394502	6	38452503	T	C	-0.0544562	-0.00809	0.006	0.0235	7.76e-18	0.73	30810	Moderate-severe asthma
172	rs9527083	13	53991125	A	G	-0.0758017	-0.0414	0.006	0.0242	1.61e-32	0.0868	30810	Moderate-severe asthma
173	rs9540729	13	66947124	A	T	0.0363319	-0.0533	0.006	0.0221	1.4e-09	0.0161	30810	Moderate-severe asthma
174	rs9563886	13	61720066	T	C	-0.0335568	0.00745	0.006	0.0226	3.08e-08	0.742	30810	Moderate-severe asthma
175	rs9889282	17	50259142	A	C	-0.0418642	-0.0245	0.006	0.0227	4.7e-12	0.281	30810	Moderate-severe asthma
176	rs9964420	18	56824041	A	C	0.0353671	-0.00837	0.007	0.024	4.54e-08	0.727	30810	Moderate-severe asthma
1	rs72899452	11	45415577	T	C	0.0741794	0.0477658	0.012	0.0185869	1e-09	0.0079	369777	Adult-onset asthma
2	rs1620977	1	72729142	A	G	0.0516432	0.027313	0.007	0.0104044	2.27e-14	0.0088	369777	Adult-onset asthma
3	rs2388840	6	99598756	A	G	-0.036664	-0.0234666	0.006	0.00931705	1.37e-09	0.012	369777	Adult-onset asthma
4	rs113851554	2	66750564	T	G	0.206201	-0.0487201	0.014	0.0205036	1.56e-51	0.015	369777	Adult-onset asthma
5	rs61921611	12	66367726	T	C	-0.0439519	-0.0234879	0.006	0.00999115	7.84e-12	0.015	369777	Adult-onset asthma
6	rs1167132	12	43484487	T	C	0.0353671	0.0219736	0.006	0.00941654	8.73e-09	0.018	369777	Adult-onset asthma
7	rs11679943	2	77724624	A	G	0.0372958	0.0227168	0.006	0.00964482	3.16e-09	0.019	369777	Adult-onset asthma
8	rs10800992	1	190900576	T	C	0.0421012	0.0206989	0.006	0.00924659	3.84e-12	0.021	369777	Adult-onset asthma
9	rs13135092	4	103198082	A	G	-0.0888312	-0.0378718	0.011	0.0168007	2.53e-16	0.025	369777	Adult-onset asthma
10	rs830716	16	12323509	C	G	0.0449734	0.0223271	0.007	0.0101935	8.68e-12	0.025	369777	Adult-onset asthma
11	rs694786	3	173112907	T	C	-0.0439519	-0.0197114	0.006	0.00922772	1.97e-13	0.031	369777	Adult-onset asthma
12	rs35322724	16	77137324	A	C	0.0487902	-0.0198936	0.006	0.00934901	3.75e-16	0.034	369777	Adult-onset asthma
13	rs667730	11	83277325	T	C	0.0334348	0.0196308	0.006	0.00930079	2.26e-08	0.034	369777	Adult-onset asthma
14	rs34490907	17	26933741	C	G	0.0535408	-0.0309999	0.009	0.0145559	1.76e-08	0.035	369777	Adult-onset asthma
15	rs73671843	7	3520024	A	G	-0.0555127	-0.0283021	0.009	0.0138037	5.49e-10	0.036	369777	Adult-onset asthma
16	rs7040224	9	134886837	A	G	0.0372958	0.0191468	0.006	0.00987406	4.24e-09	0.056	369777	Adult-onset asthma
17	rs521484	7	49894349	A	G	-0.0397809	0.0179211	0.007	0.0108767	1.53e-08	0.084	369777	Adult-onset asthma
18	rs72657797	4	90820809	T	C	-0.0555127	-0.0210075	0.008	0.0120864	1.52e-12	0.084	369777	Adult-onset asthma
19	rs62264767	3	117642005	A	C	0.064851	0.0222484	0.008	0.012919	1.63e-14	0.088	369777	Adult-onset asthma
20	rs8180817	7	114047542	C	G	-0.0491902	-0.0157034	0.006	0.00935402	1.83e-16	0.093	369777	Adult-onset asthma
21	rs1861412	2	58893065	A	G	0.0382587	-0.0146321	0.006	0.00929065	1.67e-10	0.098	369777	Adult-onset asthma
22	rs2364921	3	158522463	T	C	-0.0335568	0.015006	0.006	0.00922675	2.13e-08	0.11	369777	Adult-onset asthma
23	rs6702604	1	107190062	A	G	-0.036664	-0.0158877	0.006	0.00931207	1.3e-09	0.11	369777	Adult-onset asthma
24	rs3902952	16	61647589	T	C	0.0478373	0.0185325	0.008	0.0118179	2.55e-10	0.12	369777	Adult-onset asthma
25	rs7402939	15	99183876	T	C	-0.0356272	-0.0148336	0.006	0.00958151	5.19e-09	0.13	369777	Adult-onset asthma
26	rs13010288	2	51824512	T	G	-0.05975	-0.0194393	0.009	0.0134819	9.26e-12	0.14	369777	Adult-onset asthma
27	rs1064939	11	118396331	A	T	0.130151	-0.0415437	0.02	0.0311252	2.16e-10	0.16	369777	Adult-onset asthma
28	rs12917449	15	74331659	A	C	-0.0418642	0.0162	0.008	0.0115867	2.97e-08	0.17	369777	Adult-onset asthma
29	rs176644	15	89913632	T	G	0.0353671	-0.0122377	0.006	0.00940073	9.49e-09	0.17	369777	Adult-onset asthma
30	rs4709655	6	163280204	T	C	-0.0544562	-0.0189217	0.009	0.0141455	3.09e-09	0.18	369777	Adult-onset asthma
31	rs12251016	10	21821918	A	T	-0.0387408	-0.0126524	0.006	0.00969836	3.89e-10	0.19	369777	Adult-onset asthma
32	rs8076183	17	61024696	T	C	-0.0377019	-0.0114717	0.006	0.00927127	2.75e-10	0.19	369777	Adult-onset asthma
33	rs3131638	6	31475127	A	G	-0.0439519	-0.0218115	0.007	0.0169451	7.88e-10	0.2	369777	Adult-onset asthma
34	rs11650304	17	46035001	C	G	0.0667236	-0.0226169	0.012	0.0181773	1.23e-08	0.21	369777	Adult-onset asthma
35	rs1519102	2	66677816	C	G	-0.036664	-0.0124971	0.006	0.0099484	1.9e-08	0.21	369777	Adult-onset asthma
36	rs4981170	14	33412996	A	G	-0.0544562	0.0148787	0.008	0.0116581	7.33e-13	0.21	369777	Adult-onset asthma
37	rs17025198	3	88001713	A	G	0.0411419	-0.0147322	0.007	0.0114089	2.19e-08	0.22	369777	Adult-onset asthma
38	rs9527083	13	53991125	A	G	-0.0758017	-0.0112563	0.006	0.00984155	1.61e-32	0.26	369777	Adult-onset asthma
39	rs7214267	17	43157709	A	G	-0.0439519	-0.0107035	0.006	0.00948388	5.09e-13	0.27	369777	Adult-onset asthma
40	rs28611339	8	10170037	T	G	0.0582689	0.0156328	0.009	0.0145898	8.46e-11	0.28	369777	Adult-onset asthma
41	rs62429521	6	140324582	A	C	0.0506931	-0.0147146	0.008	0.0129788	1.78e-09	0.28	369777	Adult-onset asthma
42	rs1731951	7	137075847	A	T	-0.0345914	-0.0100696	0.006	0.00933384	1.36e-08	0.29	369777	Adult-onset asthma
43	rs314281	6	105400605	T	C	-0.0429075	-0.00970732	0.006	0.00922679	6.03e-13	0.29	369777	Adult-onset asthma
44	rs1536053	13	111982291	T	C	-0.0377019	-0.0100838	0.006	0.0099205	6.04e-09	0.31	369777	Adult-onset asthma
45	rs9931543	16	56128782	T	C	0.0478373	0.0109557	0.007	0.0104557	1.11e-12	0.32	369777	Adult-onset asthma
46	rs11149313	13	85294881	A	G	0.0401818	0.00961198	0.007	0.0104144	2.38e-09	0.33	369777	Adult-onset asthma
47	rs10947987	6	41754370	T	C	-0.0325232	-0.00866084	0.006	0.00925153	4.08e-08	0.34	369777	Adult-onset asthma
48	rs12912299	15	38897857	T	C	-0.0429075	-0.00888985	0.006	0.00925986	4.42e-13	0.34	369777	Adult-onset asthma
49	rs1937447	1	66358242	C	G	-0.0387408	-0.0100429	0.007	0.0107231	2.08e-08	0.36	369777	Adult-onset asthma
50	rs9563886	13	61720066	T	C	-0.0335568	0.00861099	0.006	0.00939066	3.08e-08	0.36	369777	Adult-onset asthma
51	rs1530938	2	236900633	A	G	0.0363319	0.00862931	0.006	0.00925671	8.82e-10	0.37	369777	Adult-onset asthma
52	rs1927902	9	120518991	T	C	0.0525924	0.00921749	0.007	0.0105828	1.15e-14	0.37	369777	Adult-onset asthma
53	rs12924275	16	9191790	T	C	0.0382587	-0.00909324	0.007	0.0103692	1.93e-08	0.39	369777	Adult-onset asthma
54	rs12030482	1	96961268	A	T	0.0411419	-0.00961976	0.007	0.011066	8.16e-09	0.4	369777	Adult-onset asthma
55	rs623025	1	201765094	T	C	-0.0377019	-0.00908851	0.007	0.0105722	3.16e-08	0.4	369777	Adult-onset asthma
56	rs17005118	4	82288564	A	G	0.0421012	0.00875683	0.007	0.0104334	6.13e-10	0.41	369777	Adult-onset asthma
57	rs17643634	8	91650818	T	C	-0.05975	0.00950273	0.008	0.0123972	1.34e-13	0.42	369777	Adult-onset asthma
58	rs4699157	4	106055212	T	C	-0.0812101	-0.0198294	0.015	0.0223058	3.98e-08	0.42	369777	Adult-onset asthma
59	rs6756610	2	147480394	C	G	0.0372958	-0.00713811	0.006	0.00956648	1.14e-09	0.43	369777	Adult-onset asthma
60	rs10756571	9	14534505	T	C	0.0363319	0.00741702	0.006	0.00995248	1.8e-08	0.45	369777	Adult-onset asthma
61	rs2286729	12	6873818	A	G	0.0695261	-0.0121249	0.011	0.016235	5.37e-11	0.45	369777	Adult-onset asthma
62	rs7571486	2	176473295	A	G	-0.0387408	-0.00833781	0.007	0.0106174	1.4e-08	0.46	369777	Adult-onset asthma
63	rs11722569	4	112822731	T	C	0.0344014	0.00630745	0.006	0.00969908	2.91e-08	0.47	369777	Adult-onset asthma
64	rs908668	19	56134038	T	C	0.0497421	0.00748573	0.007	0.0112869	1.41e-11	0.47	369777	Adult-onset asthma
65	rs60565673	18	52906830	T	G	-0.0429075	0.00638609	0.006	0.00950402	1.59e-12	0.48	369777	Adult-onset asthma
66	rs118166957	9	8858043	T	C	0.0676586	0.00892619	0.008	0.0125144	1.95e-16	0.49	369777	Adult-onset asthma
67	rs16903122	5	87693561	T	C	0.0554347	0.0083103	0.007	0.0106122	9.04e-16	0.5	369777	Adult-onset asthma
68	rs17520265	7	119674508	A	G	-0.0910194	0.0143559	0.016	0.0245379	2.87e-08	0.51	369777	Adult-onset asthma
69	rs9889282	17	50259142	A	C	-0.0418642	0.00654839	0.006	0.00946523	4.7e-12	0.52	369777	Adult-onset asthma
70	rs28582096	12	123856998	A	G	-0.0544562	-0.00809477	0.007	0.0114104	1.74e-13	0.53	369777	Adult-onset asthma
71	rs6967168	7	132672192	T	G	-0.0439519	-0.00658488	0.007	0.0106423	1.39e-10	0.53	369777	Adult-onset asthma
72	rs75452188	2	67134426	A	G	0.0516432	0.00844024	0.009	0.0140387	1.58e-08	0.54	369777	Adult-onset asthma
73	rs2598293	7	133989882	T	C	0.0353671	-0.00507006	0.006	0.009193	2.48e-09	0.55	369777	Adult-onset asthma
74	rs9964420	18	56824041	A	C	0.0353671	-0.0066027	0.007	0.0100262	4.54e-08	0.55	369777	Adult-onset asthma
75	rs6601080	5	179511043	A	G	0.0353671	0.00590787	0.006	0.0098444	2.21e-08	0.56	369777	Adult-onset asthma
76	rs17083297	5	92995477	A	C	-0.0439519	-0.00612266	0.008	0.012047	1.6e-08	0.58	369777	Adult-onset asthma
77	rs6510033	19	30710785	A	G	-0.036664	-0.00570987	0.007	0.0103223	4.66e-08	0.58	369777	Adult-onset asthma
78	rs9540729	13	66947124	A	T	0.0363319	0.00515668	0.006	0.00920374	1.4e-09	0.59	369777	Adult-onset asthma
79	rs2737240	8	116657235	A	G	0.0363319	-0.00529665	0.007	0.0100995	3.37e-08	0.6	369777	Adult-onset asthma
80	rs7044885	9	81739348	C	G	-0.040822	0.00424434	0.006	0.00928344	5.67e-12	0.6	369777	Adult-onset asthma
81	rs4238755	16	52746089	A	C	-0.0429075	0.00482977	0.007	0.0104353	2.3e-10	0.61	369777	Adult-onset asthma
82	rs6562066	13	60532796	T	C	0.0392207	0.00478789	0.006	0.00954122	1.38e-10	0.61	369777	Adult-onset asthma
83	rs76145129	20	62670427	T	G	-0.0502412	-0.00619977	0.009	0.0139483	2.73e-08	0.65	369777	Adult-onset asthma
84	rs75932578	7	106844694	T	C	-0.0397809	-0.00429295	0.007	0.0111734	4.15e-08	0.66	369777	Adult-onset asthma
85	rs1289939	1	117944435	T	C	-0.040822	-0.00407429	0.007	0.0108982	6e-09	0.67	369777	Adult-onset asthma
86	rs670501	7	108625185	T	C	0.0525924	0.00449717	0.007	0.011244	7.4e-13	0.67	369777	Adult-onset asthma
87	rs1015438	16	51177517	A	G	0.0582689	0.005239	0.008	0.0118181	2.51e-14	0.68	369777	Adult-onset asthma
88	rs12991815	2	68071990	C	G	0.0401818	0.00335571	0.006	0.0093319	3.02e-11	0.68	369777	Adult-onset asthma
89	rs8180457	5	107209814	T	C	-0.0555127	0.00534959	0.008	0.0125727	1.12e-11	0.69	369777	Adult-onset asthma
90	rs699844	1	74878253	A	G	0.0601539	-0.00631701	0.011	0.0167187	4.11e-08	0.7	369777	Adult-onset asthma
91	rs12520974	5	61514611	T	C	-0.0356272	-0.00357059	0.006	0.00919248	1.69e-09	0.72	369777	Adult-onset asthma
92	rs647905	11	121534938	T	C	0.0334348	0.00288538	0.006	0.00920963	2.87e-08	0.73	369777	Adult-onset asthma
93	rs6589988	11	99126016	A	G	-0.0377019	-0.00303678	0.006	0.00982838	4.7e-09	0.73	369777	Adult-onset asthma
94	rs742760	20	50985290	A	T	0.0430595	0.00406854	0.008	0.0118503	2.48e-08	0.74	369777	Adult-onset asthma
95	rs2867690	20	41972028	T	C	0.0421012	0.00368833	0.008	0.0119425	3.7e-08	0.75	369777	Adult-onset asthma
96	rs55972276	5	135653737	A	C	0.0732505	-0.00378398	0.009	0.0133061	4.19e-17	0.78	369777	Adult-onset asthma
97	rs56097173	2	44262449	T	C	0.0401818	-0.00234249	0.006	0.00987296	2.69e-10	0.78	369777	Adult-onset asthma
98	rs324017	12	57487814	A	C	0.0392207	-0.00245329	0.007	0.0101005	1.61e-09	0.8	369777	Adult-onset asthma
99	rs4858708	3	25154112	A	T	-0.0335568	0.002058	0.006	0.00922998	1.23e-08	0.81	369777	Adult-onset asthma
100	rs1147852	6	147980909	A	G	0.0392207	0.00246566	0.006	0.00996174	9.94e-10	0.84	369777	Adult-onset asthma
101	rs62158170	2	114082175	A	G	0.0657877	0.00278749	0.007	0.0112303	1.2e-19	0.84	369777	Adult-onset asthma
102	rs823247	2	2850540	T	C	-0.036664	0.00170738	0.006	0.00924879	5.25e-10	0.86	369777	Adult-onset asthma
103	rs62383308	5	165460085	A	G	-0.05975	0.00222697	0.011	0.0167699	3.98e-08	0.87	369777	Adult-onset asthma
104	rs35539975	5	91607148	A	G	0.0421012	-0.00214738	0.007	0.0110551	4.49e-09	0.88	369777	Adult-onset asthma
105	rs12310246	12	84700945	A	G	0.0449734	-0.00208438	0.007	0.0106671	4.74e-11	0.89	369777	Adult-onset asthma
106	rs2221119	11	88598444	C	G	0.0363319	-0.00151557	0.006	0.00926071	2e-09	0.89	369777	Adult-onset asthma
107	rs4260410	3	178469932	T	C	0.0344014	0.00166856	0.006	0.00973115	4.87e-08	0.89	369777	Adult-onset asthma
108	rs66674044	16	19904344	A	T	-0.05975	-0.00163998	0.009	0.0131607	2.18e-12	0.89	369777	Adult-onset asthma
109	rs701394	5	80296487	A	G	-0.0356272	0.00119618	0.006	0.00957814	6.83e-09	0.89	369777	Adult-onset asthma
110	rs7992992	13	54721699	A	G	0.0506931	0.00257924	0.009	0.0137428	1.15e-08	0.89	369777	Adult-onset asthma
111	rs11756035	6	18843810	C	G	0.0506931	-0.00103796	0.009	0.0138185	1.29e-08	0.91	369777	Adult-onset asthma
112	rs224029	10	64519299	T	C	-0.0387408	0.000586149	0.006	0.00937737	2.51e-10	0.93	369777	Adult-onset asthma
113	rs10758593	9	4292083	A	G	-0.0356272	1.63e-05	0.006	0.00938458	4.9e-09	0.94	369777	Adult-onset asthma
114	rs7475916	10	77771194	C	G	-0.036664	0.000533391	0.006	0.00966262	6.7e-09	0.95	369777	Adult-onset asthma
115	rs152555	5	106849674	A	G	-0.0523465	-0.00060502	0.008	0.0129662	4.83e-10	0.96	369777	Adult-onset asthma
116	rs9394502	6	38452503	T	C	-0.0544562	0.000970278	0.006	0.00977652	7.76e-18	0.96	369777	Adult-onset asthma
117	rs10761240	9	96361922	A	G	-0.0429075	1.85e-05	0.006	0.00939953	2.12e-12	0.97	369777	Adult-onset asthma
118	rs4767645	12	118385788	T	G	-0.036664	0.00019987	0.006	0.00930609	6.47e-10	0.97	369777	Adult-onset asthma
119	rs2838787	21	46539725	A	G	-0.0356272	-0.000237455	0.006	0.00943567	7.65e-09	0.99	369777	Adult-onset asthma
120	rs77641763	9	140265782	T	C	0.07139	-0.000494188	0.009	0.0139123	6.53e-15	0.99	369777	Adult-onset asthma
1	rs12030482	1	96961268	A	T	0.0411419	0.0390895	0.007	0.0169641	8.16e-09	0.021	357157	Childhood asthma
2	rs12917449	15	74331659	A	C	-0.0418642	0.0400821	0.008	0.0177752	2.97e-08	0.024	357157	Childhood asthma
3	rs176644	15	89913632	T	G	0.0353671	-0.0326932	0.006	0.0144171	9.49e-09	0.033	357157	Childhood asthma
4	rs4699157	4	106055212	T	C	-0.0812101	0.0705457	0.015	0.03426	3.98e-08	0.037	357157	Childhood asthma
5	rs7040224	9	134886837	A	G	0.0372958	-0.0279107	0.006	0.0151397	4.24e-09	0.051	357157	Childhood asthma
6	rs6601080	5	179511043	A	G	0.0353671	-0.0273231	0.006	0.0150903	2.21e-08	0.06	357157	Childhood asthma
7	rs224029	10	64519299	T	C	-0.0387408	-0.0247749	0.006	0.0143807	2.51e-10	0.071	357157	Childhood asthma
8	rs11722569	4	112822731	T	C	0.0344014	-0.0270268	0.006	0.0148681	2.91e-08	0.072	357157	Childhood asthma
9	rs13010288	2	51824512	T	G	-0.05975	-0.0336925	0.009	0.0206741	9.26e-12	0.072	357157	Childhood asthma
10	rs4643373	17	47123423	T	C	0.0411419	-0.026607	0.007	0.0154308	1.58e-10	0.073	357157	Childhood asthma
11	rs6756610	2	147480394	C	G	0.0372958	0.0265042	0.006	0.0146722	1.14e-09	0.074	357157	Childhood asthma
12	rs10756571	9	14534505	T	C	0.0363319	-0.027969	0.006	0.0152548	1.8e-08	0.077	357157	Childhood asthma
13	rs72657797	4	90820809	T	C	-0.0555127	0.0345606	0.008	0.0185269	1.52e-12	0.08	357157	Childhood asthma
14	rs9527083	13	53991125	A	G	-0.0758017	0.026229	0.006	0.0150975	1.61e-32	0.086	357157	Childhood asthma
15	rs4858708	3	25154112	A	T	-0.0335568	-0.0251657	0.006	0.0141528	1.23e-08	0.087	357157	Childhood asthma
16	rs12520974	5	61514611	T	C	-0.0356272	-0.0246289	0.006	0.0141006	1.69e-09	0.096	357157	Childhood asthma
17	rs742760	20	50985290	A	T	0.0430595	-0.0291438	0.008	0.0181706	2.48e-08	0.1	357157	Childhood asthma
18	rs34490907	17	26933741	C	G	0.0535408	-0.0358075	0.009	0.0223237	1.76e-08	0.12	357157	Childhood asthma
19	rs62429521	6	140324582	A	C	0.0506931	0.0291995	0.008	0.019889	1.78e-09	0.13	357157	Childhood asthma
20	rs13135092	4	103198082	A	G	-0.0888312	-0.0360111	0.011	0.025783	2.53e-16	0.14	357157	Childhood asthma
21	rs2221119	11	88598444	C	G	0.0363319	0.0209938	0.006	0.0142006	2e-09	0.14	357157	Childhood asthma
22	rs6702604	1	107190062	A	G	-0.036664	0.0211941	0.006	0.014276	1.3e-09	0.15	357157	Childhood asthma
23	rs830716	16	12323509	C	G	0.0449734	0.0208418	0.007	0.0156273	8.68e-12	0.15	357157	Childhood asthma
24	rs9394502	6	38452503	T	C	-0.0544562	-0.0229698	0.006	0.0149957	7.76e-18	0.15	357157	Childhood asthma
25	rs1064939	11	118396331	A	T	0.130151	-0.0689395	0.02	0.0477524	2.16e-10	0.16	357157	Childhood asthma
26	rs6510033	19	30710785	A	G	-0.036664	0.0234632	0.007	0.0158397	4.66e-08	0.16	357157	Childhood asthma
27	rs6589988	11	99126016	A	G	-0.0377019	0.0221864	0.006	0.0150704	4.7e-09	0.16	357157	Childhood asthma
28	rs35322724	16	77137324	A	C	0.0487902	-0.0221429	0.006	0.0143402	3.75e-16	0.18	357157	Childhood asthma
29	rs7044885	9	81739348	C	G	-0.040822	-0.0196263	0.006	0.0142295	5.67e-12	0.19	357157	Childhood asthma
30	rs823247	2	2850540	T	C	-0.036664	0.0172066	0.006	0.0141773	5.25e-10	0.19	357157	Childhood asthma
31	rs324017	12	57487814	A	C	0.0392207	-0.0199667	0.007	0.0154789	1.61e-09	0.2	357157	Childhood asthma
32	rs9889282	17	50259142	A	C	-0.0418642	0.0193275	0.006	0.0145074	4.7e-12	0.21	357157	Childhood asthma
33	rs9964420	18	56824041	A	C	0.0353671	-0.0191583	0.007	0.0153801	4.54e-08	0.21	357157	Childhood asthma
34	rs1147852	6	147980909	A	G	0.0392207	0.0201577	0.006	0.0152793	9.94e-10	0.22	357157	Childhood asthma
35	rs4260410	3	178469932	T	C	0.0344014	-0.0168257	0.006	0.0149244	4.87e-08	0.22	357157	Childhood asthma
36	rs75932578	7	106844694	T	C	-0.0397809	0.0234974	0.007	0.0171233	4.15e-08	0.22	357157	Childhood asthma
37	rs12251016	10	21821918	A	T	-0.0387408	-0.016565	0.006	0.014879	3.89e-10	0.24	357157	Childhood asthma
38	rs1620977	1	72729142	A	G	0.0516432	-0.018612	0.007	0.0159521	2.27e-14	0.25	357157	Childhood asthma
39	rs4709655	6	163280204	T	C	-0.0544562	-0.0252279	0.009	0.0216976	3.09e-09	0.25	357157	Childhood asthma
40	rs2286729	12	6873818	A	G	0.0695261	-0.0280227	0.011	0.024899	5.37e-11	0.26	357157	Childhood asthma
41	rs73671843	7	3520024	A	G	-0.0555127	-0.0223181	0.009	0.0211597	5.49e-10	0.28	357157	Childhood asthma
42	rs17005118	4	82288564	A	G	0.0421012	-0.0184884	0.007	0.0160015	6.13e-10	0.29	357157	Childhood asthma
43	rs694786	3	173112907	T	C	-0.0439519	-0.0150505	0.006	0.0141394	1.97e-13	0.29	357157	Childhood asthma
44	rs667730	11	83277325	T	C	0.0334348	0.0133395	0.006	0.0142645	2.26e-08	0.3	357157	Childhood asthma
45	rs77641763	9	140265782	T	C	0.07139	0.0211085	0.009	0.0213314	6.53e-15	0.3	357157	Childhood asthma
46	rs118166957	9	8858043	T	C	0.0676586	-0.0185082	0.008	0.0192002	1.95e-16	0.31	357157	Childhood asthma
47	rs9563886	13	61720066	T	C	-0.0335568	-0.0137029	0.006	0.0143975	3.08e-08	0.34	357157	Childhood asthma
48	rs152555	5	106849674	A	G	-0.0523465	-0.0185314	0.008	0.019869	4.83e-10	0.35	357157	Childhood asthma
49	rs12912299	15	38897857	T	C	-0.0429075	-0.0141592	0.006	0.0142047	4.42e-13	0.36	357157	Childhood asthma
50	rs62383308	5	165460085	A	G	-0.05975	-0.0222629	0.011	0.0257228	3.98e-08	0.36	357157	Childhood asthma
51	rs7402939	15	99183876	T	C	-0.0356272	-0.0127279	0.006	0.0146901	5.19e-09	0.36	357157	Childhood asthma
52	rs1861412	2	58893065	A	G	0.0382587	0.0121644	0.006	0.0142415	1.67e-10	0.38	357157	Childhood asthma
53	rs1937447	1	66358242	C	G	-0.0387408	-0.0132344	0.007	0.0164403	2.08e-08	0.39	357157	Childhood asthma
54	rs35539975	5	91607148	A	G	0.0421012	0.0141531	0.007	0.0169409	4.49e-09	0.39	357157	Childhood asthma
55	rs17643634	8	91650818	T	C	-0.05975	-0.01874	0.008	0.0190127	1.34e-13	0.4	357157	Childhood asthma
56	rs4238755	16	52746089	A	C	-0.0429075	0.0118376	0.007	0.0160052	2.3e-10	0.4	357157	Childhood asthma
57	rs6967168	7	132672192	T	G	-0.0439519	-0.0132326	0.007	0.016328	1.39e-10	0.4	357157	Childhood asthma
58	rs4981170	14	33412996	A	G	-0.0544562	0.0158536	0.008	0.0178838	7.33e-13	0.41	357157	Childhood asthma
59	rs1519102	2	66677816	C	G	-0.036664	0.0122361	0.006	0.0152554	1.9e-08	0.42	357157	Childhood asthma
60	rs11650304	17	46035001	C	G	0.0667236	0.0215911	0.012	0.0278794	1.23e-08	0.43	357157	Childhood asthma
61	rs10947987	6	41754370	T	C	-0.0325232	-0.00857595	0.006	0.0141859	4.08e-08	0.44	357157	Childhood asthma
62	rs9931543	16	56128782	T	C	0.0478373	0.0123723	0.007	0.0160326	1.11e-12	0.46	357157	Childhood asthma
63	rs699844	1	74878253	A	G	0.0601539	-0.0185348	0.011	0.0256372	4.11e-08	0.47	357157	Childhood asthma
64	rs1015438	16	51177517	A	G	0.0582689	-0.0104146	0.008	0.0181268	2.51e-14	0.48	357157	Childhood asthma
65	rs28611339	8	10170037	T	G	0.0582689	0.0153686	0.009	0.0223919	8.46e-11	0.49	357157	Childhood asthma
66	rs55972276	5	135653737	A	C	0.0732505	0.0157737	0.009	0.0203991	4.19e-17	0.49	357157	Childhood asthma
67	rs314281	6	105400605	T	C	-0.0429075	0.0093196	0.006	0.0141519	6.03e-13	0.5	357157	Childhood asthma
68	rs3902952	16	61647589	T	C	0.0478373	0.01202	0.008	0.0181263	2.55e-10	0.5	357157	Childhood asthma
69	rs2364921	3	158522463	T	C	-0.0335568	-0.011064	0.006	0.0141446	2.13e-08	0.52	357157	Childhood asthma
70	rs12991815	2	68071990	C	G	0.0401818	-0.00916748	0.006	0.014303	3.02e-11	0.55	357157	Childhood asthma
71	rs521484	7	49894349	A	G	-0.0397809	0.00959425	0.007	0.0166782	1.53e-08	0.56	357157	Childhood asthma
72	rs1167132	12	43484487	T	C	0.0353671	-0.00802491	0.006	0.0144438	8.73e-09	0.58	357157	Childhood asthma
73	rs12310246	12	84700945	A	G	0.0449734	0.00838553	0.007	0.016352	4.74e-11	0.58	357157	Childhood asthma
74	rs2867690	20	41972028	T	C	0.0421012	-0.0108808	0.008	0.0183285	3.7e-08	0.58	357157	Childhood asthma
75	rs61921611	12	66367726	T	C	-0.0439519	-0.00936127	0.006	0.0153209	7.84e-12	0.59	357157	Childhood asthma
76	rs908668	19	56134038	T	C	0.0497421	-0.00958357	0.007	0.0173095	1.41e-11	0.59	357157	Childhood asthma
77	rs75452188	2	67134426	A	G	0.0516432	-0.0107912	0.009	0.0215182	1.58e-08	0.6	357157	Childhood asthma
78	rs17083297	5	92995477	A	C	-0.0439519	0.00981146	0.008	0.0184724	1.6e-08	0.61	357157	Childhood asthma
79	rs4767645	12	118385788	T	G	-0.036664	-0.00540197	0.006	0.0142674	6.47e-10	0.62	357157	Childhood asthma
80	rs6562066	13	60532796	T	C	0.0392207	0.00870074	0.006	0.0146329	1.38e-10	0.62	357157	Childhood asthma
81	rs647905	11	121534938	T	C	0.0334348	0.00565143	0.006	0.01412	2.87e-08	0.65	357157	Childhood asthma
82	rs3131638	6	31475127	A	G	-0.0439519	0.0126053	0.007	0.0260044	7.88e-10	0.66	357157	Childhood asthma
83	rs2737240	8	116657235	A	G	0.0363319	-0.0051019	0.007	0.0154932	3.37e-08	0.67	357157	Childhood asthma
84	rs8076183	17	61024696	T	C	-0.0377019	-0.00626674	0.006	0.0142116	2.75e-10	0.67	357157	Childhood asthma
85	rs1731951	7	137075847	A	T	-0.0345914	-0.00644235	0.006	0.0143108	1.36e-08	0.68	357157	Childhood asthma
86	rs7475916	10	77771194	C	G	-0.036664	-0.00482031	0.006	0.0148193	6.7e-09	0.68	357157	Childhood asthma
87	rs7571486	2	176473295	A	G	-0.0387408	-0.00865563	0.007	0.0162787	1.4e-08	0.69	357157	Childhood asthma
88	rs2598293	7	133989882	T	C	0.0353671	-0.00563561	0.006	0.0141041	2.48e-09	0.7	357157	Childhood asthma
89	rs701394	5	80296487	A	G	-0.0356272	-0.00551637	0.006	0.0146863	6.83e-09	0.7	357157	Childhood asthma
90	rs113851554	2	66750564	T	G	0.206201	-0.0151234	0.014	0.0314033	1.56e-51	0.74	357157	Childhood asthma
91	rs12924275	16	9191790	T	C	0.0382587	0.00541098	0.007	0.0158944	1.93e-08	0.74	357157	Childhood asthma
92	rs10758593	9	4292083	A	G	-0.0356272	0.00514907	0.006	0.0143876	4.9e-09	0.75	357157	Childhood asthma
93	rs17520265	7	119674508	A	G	-0.0910194	-0.0113937	0.016	0.0376407	2.87e-08	0.75	357157	Childhood asthma
94	rs1927902	9	120518991	T	C	0.0525924	0.00337065	0.007	0.0162304	1.15e-14	0.77	357157	Childhood asthma
95	rs9540729	13	66947124	A	T	0.0363319	-0.00472533	0.006	0.0141125	1.4e-09	0.77	357157	Childhood asthma
96	rs62264767	3	117642005	A	C	0.064851	0.0060284	0.008	0.0198024	1.63e-14	0.8	357157	Childhood asthma
97	rs72899452	11	45415577	T	C	0.0741794	-0.0099416	0.012	0.0285462	1e-09	0.8	357157	Childhood asthma
98	rs56097173	2	44262449	T	C	0.0401818	0.00414659	0.006	0.0151379	2.69e-10	0.84	357157	Childhood asthma
99	rs8180817	7	114047542	C	G	-0.0491902	0.00234748	0.006	0.0143435	1.83e-16	0.84	357157	Childhood asthma
100	rs1289939	1	117944435	T	C	-0.040822	-0.000313239	0.007	0.0167002	6e-09	0.86	357157	Childhood asthma
101	rs7992992	13	54721699	A	G	0.0506931	-0.000683414	0.009	0.0210808	1.15e-08	0.86	357157	Childhood asthma
102	rs11679943	2	77724624	A	G	0.0372958	-0.00421785	0.006	0.014793	3.16e-09	0.87	357157	Childhood asthma
103	rs76145129	20	62670427	T	G	-0.0502412	-0.00333075	0.009	0.0213934	2.73e-08	0.87	357157	Childhood asthma
104	rs10800992	1	190900576	T	C	0.0421012	0.00111105	0.006	0.0141737	3.84e-12	0.88	357157	Childhood asthma
105	rs8180457	5	107209814	T	C	-0.0555127	0.0044441	0.008	0.0192797	1.12e-11	0.88	357157	Childhood asthma
106	rs10761240	9	96361922	A	G	-0.0429075	0.002686	0.006	0.0144132	2.12e-12	0.9	357157	Childhood asthma
107	rs17025198	3	88001713	A	G	0.0411419	-0.00222818	0.007	0.0174985	2.19e-08	0.9	357157	Childhood asthma
108	rs429358	19	45411941	T	C	0.0459289	-0.00284007	0.008	0.0193958	2.13e-08	0.9	357157	Childhood asthma
109	rs62158170	2	114082175	A	G	0.0657877	0.00151757	0.007	0.0172225	1.2e-19	0.91	357157	Childhood asthma
110	rs60565673	18	52906830	T	G	-0.0429075	-0.00185978	0.006	0.0145753	1.59e-12	0.93	357157	Childhood asthma
111	rs11756035	6	18843810	C	G	0.0506931	0.00347311	0.009	0.021194	1.29e-08	0.95	357157	Childhood asthma
112	rs1530938	2	236900633	A	G	0.0363319	0.000345545	0.006	0.0141938	8.82e-10	0.95	357157	Childhood asthma
113	rs2838787	21	46539725	A	G	-0.0356272	0.00108199	0.006	0.0144672	7.65e-09	0.96	357157	Childhood asthma
114	rs66674044	16	19904344	A	T	-0.05975	-0.000455005	0.009	0.0201802	2.18e-12	0.96	357157	Childhood asthma
115	rs2388840	6	99598756	A	G	-0.036664	0.000434451	0.006	0.0142924	1.37e-09	0.97	357157	Childhood asthma
116	rs1536053	13	111982291	T	C	-0.0377019	-0.000734023	0.006	0.0152107	6.04e-09	0.98	357157	Childhood asthma
